# Supplementary material for: Integrin-Mediated Focal Anchorage Drives Epithelial Zippering during Mouse Neural Tube Closure
Source: Dev Cell. 2020 Feb 10;52(3):321–334.e6. doi: 10.1016/j.devcel.2020.01.012 (PMC7008250; doi:10.1016/j.devcel.2020.01.012)
Supplement: Table S1. Raw and Normalized Values from RNA-Seq, Related to Figure 1 — Includes the full core matrisome and the subset of basement membrane components. [file mmc2.xlsx]

## Sheet: complete core matrisome
CORE MATRISOME ENTITY LIST COMPLETE: 273 GENES_NO CUTOFF
ordered by normalised K111 (as in heatmaps)
Gene ID	ensembl ID core matrisome minus receptors	UCLGNS1142-K106.alignments(raw)	UCLGNS1142-K111.alignments(raw)	UCLGNS1142-K37.alignments(raw)	UCLGNS1142-K106.alignments(normalized)	UCLGNS1142-K111.alignments(normalized)	UCLGNS1142-K37.alignments(normalized)	Gene Symbol	Entrez ID	Ensembl ID	GO Accession	Description
ENSMUSG00000026193	ENSMUSG00000026193	48961.9	44516.9	46545.7	7.4083	7.25804	7.38672	Fn1	14268	ENSMUSG00000026193	GO:0001525|GO:0005515|GO:0005576|GO:0005577|GO:0005578|GO:0005604|GO:0005615|GO:0005793|GO:0006953|GO:0007044|GO:0007155|GO:0007160|GO:0007161|GO:0008201|GO:0008360|GO:0010952|GO:0016324|GO:0016504|GO:0018149|GO:0031012|GO:0034446|GO:0042060	fibronectin 1 [Source:MGI Symbol;Acc:MGI:95566]
ENSMUSG00000001435	ENSMUSG00000001435	19207.1	19826.5	17771.6	6.3018	6.33464	6.24117	Col18a1	12822	ENSMUSG00000001435	GO:0001525|GO:0001886|GO:0005198|GO:0005515|GO:0005581|GO:0005604|GO:0005615|GO:0007155|GO:0008284|GO:0016055|GO:0030198|GO:0030335|GO:0031012|GO:0042493|GO:0043065|GO:0046872|GO:0051599	collagen, type XVIII, alpha 1 [Source:MGI Symbol;Acc:MGI:88451]
ENSMUSG00000017493	ENSMUSG00000017493	11515.3	11891.4	11594	6.23265	6.26606	6.29391	Igfbp4	16010	ENSMUSG00000017493	GO:0001558|GO:0005520|GO:0005576|GO:0005615|GO:0006954|GO:0010906|GO:0040008|GO:0043410|GO:0043568|GO:0044342	insulin-like growth factor binding protein 4 [Source:MGI Symbol;Acc:MGI:96439]
ENSMUSG00000026185	ENSMUSG00000026185	14526.6	14953	14515.9	6.12413	6.15292	6.1745	Igfbp5	16011	ENSMUSG00000026185	GO:0001558|GO:0001649|GO:0001968|GO:0005515|GO:0005520|GO:0005576|GO:0005622|GO:0006006|GO:0010906|GO:0014912|GO:0016942|GO:0017148|GO:0030336|GO:0031069|GO:0031994|GO:0035556|GO:0040008|GO:0042593|GO:0043568|GO:0043569|GO:0044342|GO:0045668|GO:0048630|GO:0048662|GO:0051146|GO:0051897|GO:0060056|GO:0071320|GO:0071407	insulin-like growth factor binding protein 5 [Source:MGI Symbol;Acc:MGI:96440]
ENSMUSG00000031502	ENSMUSG00000031502	15010.8	15899.5	13364.2	5.98849	6.05852	5.87229	Col4a1	12826	ENSMUSG00000031502	GO:0001525|GO:0005201|GO:0005515|GO:0005581|GO:0005587|GO:0005604|GO:0007528|GO:0030855|GO:0048407|GO:0071230	collagen, type IV, alpha 1 [Source:MGI Symbol;Acc:MGI:88454]
ENSMUSG00000039323	ENSMUSG00000039323	3739.04	3484.51	3722.45	5.86739	5.75273	5.91241	Igfbp2	16008	ENSMUSG00000039323	GO:0001558|GO:0005515|GO:0005520|GO:0005576|GO:0005615|GO:0006950|GO:0007165|GO:0007565|GO:0007568|GO:0007584|GO:0009612|GO:0010226|GO:0016324|GO:0031410|GO:0031994|GO:0031995|GO:0032355|GO:0032526|GO:0032870|GO:0042104|GO:0042493|GO:0043567|GO:0043627|GO:0048545|GO:0051384	insulin-like growth factor binding protein 2 [Source:MGI Symbol;Acc:MGI:96437]
ENSMUSG00000023272	ENSMUSG00000023272	1800.82	2427.2	1805.57	5.25072	5.6684	5.30595	Creld2	76737	ENSMUSG00000023272	GO:0005509|GO:0005515|GO:0005615|GO:0005783|GO:0005794|GO:0008150	cysteine-rich with EGF-like domains 2 [Source:MGI Symbol;Acc:MGI:1923987]
ENSMUSG00000041936	ENSMUSG00000041936	13985.3	15551.7	12777	5.44085	5.58106	5.36191	Agrn	11603	ENSMUSG00000041936	GO:0001934|GO:0005509|GO:0005515|GO:0005576|GO:0005604|GO:0005605|GO:0005615|GO:0005796|GO:0007009|GO:0007213|GO:0007268|GO:0007416|GO:0007528|GO:0008582|GO:0009986|GO:0030548|GO:0031012|GO:0032314|GO:0043113|GO:0043236|GO:0043525|GO:0045202|GO:0045213|GO:0045944|GO:2000541	agrin [Source:MGI Symbol;Acc:MGI:87961]
ENSMUSG00000060572	ENSMUSG00000060572	1956.62	1962.76	1645.01	5.54207	5.53365	5.34324	Mfap2	17150	ENSMUSG00000060572	GO:0001527|GO:0001968|GO:0005515|GO:0030220|GO:0070051	microfibrillar-associated protein 2 [Source:MGI Symbol;Acc:MGI:99559]
ENSMUSG00000030605	ENSMUSG00000030605	3247.69	3374.92	3181.7	5.46186	5.50435	5.48368	Mfge8	17304	ENSMUSG00000030605	GO:0001525|GO:0001786|GO:0005178|GO:0005515|GO:0005615|GO:0006910|GO:0006911|GO:0007155|GO:0007338|GO:0008284|GO:0008429|GO:0009897|GO:0019897|GO:0031012|GO:0043627|GO:0050766|GO:2000427	milk fat globule-EGF factor 8 protein [Source:MGI Symbol;Acc:MGI:102768]
ENSMUSG00000018593	ENSMUSG00000018593	5137.42	5206.56	6575.38	5.45949	5.46582	5.86695	Sparc	20692	ENSMUSG00000018593	GO:0001503|GO:0005509|GO:0005515|GO:0005578|GO:0005604|GO:0005615|GO:0005622|GO:0005634|GO:0005737|GO:0007165|GO:0007507|GO:0009629|GO:0010288|GO:0030324|GO:0031012|GO:0031988|GO:0032496|GO:0033591|GO:0034097|GO:0042060|GO:0042127|GO:0043434|GO:0045471|GO:0046686|GO:0048839|GO:0050840|GO:0051384|GO:0051591|GO:0051592|GO:0071363	secreted acidic cysteine rich glycoprotein [Source:MGI Symbol;Acc:MGI:98373]
ENSMUSG00000006369	ENSMUSG00000006369	6263.09	6323.86	5423.56	5.36981	5.37079	5.21361	Fbln1	14114	ENSMUSG00000006369	GO:0005509|GO:0005515|GO:0005576|GO:0005604|GO:0005615|GO:0007566|GO:0010952|GO:0016504|GO:0030198|GO:0031012	fibulin 1 [Source:MGI Symbol;Acc:MGI:95487]
ENSMUSG00000021806	ENSMUSG00000021806	7511.17	6912.02	6521.72	5.47089	5.338	5.31853	Nid2	18074	ENSMUSG00000021806	GO:0005509|GO:0005515|GO:0005578|GO:0005604|GO:0007160|GO:0009986|GO:0031012	nidogen 2 [Source:MGI Symbol;Acc:MGI:1298229]
ENSMUSG00000024598	ENSMUSG00000024598	14257.3	14150.5	12035.5	5.29397	5.27017	5.101	Fbn2		ENSMUSG00000024598	GO:0001527|GO:0005201|GO:0005509|GO:0005515|GO:0005576|GO:0005578|GO:0016020|GO:0030326|GO:0030501|GO:0035108|GO:0035583|GO:0045669|GO:0060346	fibrillin 2 [Source:MGI Symbol;Acc:MGI:95490]
ENSMUSG00000020674	ENSMUSG00000020674	13418.3	12427	11873.5	5.34553	5.22186	5.22051	Pxdn	69675	ENSMUSG00000020674	GO:0004601|GO:0005201|GO:0005515|GO:0005578|GO:0005615|GO:0005783|GO:0006979|GO:0020037|GO:0030198|GO:0031012|GO:0042744|GO:0046872|GO:0055114	peroxidasin homolog (Drosophila) [Source:MGI Symbol;Acc:MGI:1916925]
ENSMUSG00000031503	ENSMUSG00000031503	8003.61	8587.03	7303.04	5.12395	5.21251	5.04322	Col4a2	12827	ENSMUSG00000031503	GO:0001525|GO:0005201|GO:0005515|GO:0005581|GO:0005587|GO:0005604|GO:0006351|GO:0016525|GO:0031012|GO:0071560	collagen, type IV, alpha 2 [Source:MGI Symbol;Acc:MGI:88455]
ENSMUSG00000022483	ENSMUSG00000022483	6734.59	7326.93	5603.41	5.0163	5.12496	4.80244	Col2a1	12824	ENSMUSG00000022483	GO:0001501|GO:0001502|GO:0001503|GO:0001894|GO:0001958|GO:0002062|GO:0003007|GO:0005102|GO:0005201|GO:0005515|GO:0005581|GO:0005585|GO:0005604|GO:0005615|GO:0005737|GO:0006029|GO:0007165|GO:0007417|GO:0007601|GO:0007605|GO:0010468|GO:0030199|GO:0030903|GO:0031012|GO:0035108|GO:0042472|GO:0042802|GO:0043066|GO:0048407|GO:0048705|GO:0048839|GO:0051216|GO:0060021|GO:0060174|GO:0060272|GO:0060348|GO:…	collagen, type II, alpha 1 [Source:MGI Symbol;Acc:MGI:88452]
ENSMUSG00000026478	ENSMUSG00000026478	9255.26	9350.12	8440.61	5.01195	5.01371	4.93045	Lamc1	226519	ENSMUSG00000026478	GO:0005201|GO:0005515|GO:0005604|GO:0005605|GO:0006461|GO:0007155|GO:0016477|GO:0022617|GO:0031012|GO:0031175|GO:0031581|GO:0034446|GO:0043208|GO:0043259	laminin, gamma 1 [Source:MGI Symbol;Acc:MGI:99914]
ENSMUSG00000021136	ENSMUSG00000021136	4774.99	3898.93	3958.1	5.2997	4.99433	5.08044	Smoc1	64075	ENSMUSG00000021136	GO:0001654|GO:0005509|GO:0005515|GO:0005578|GO:0005604|GO:0007165|GO:0010811|GO:0030154|GO:0030198|GO:0045667|GO:0050840|GO:0060173	SPARC related modular calcium binding 1 [Source:MGI Symbol;Acc:MGI:1929878]
ENSMUSG00000034263	ENSMUSG00000034263	2945.5	3075	2966.22	4.72675	4.77587	4.78829	2010321M09Rik	69882	ENSMUSG00000034263	GO:0003674|GO:0008150	RIKEN cDNA 2010321M09 gene [Source:MGI Symbol;Acc:MGI:1917132]
ENSMUSG00000002900	ENSMUSG00000002900	9336.18	9188.26	8870.67	4.76284	4.72685	4.74048	Lamb1	16777	ENSMUSG00000002900	GO:0005178|GO:0005201|GO:0005515|GO:0005576|GO:0005578|GO:0005604|GO:0005605|GO:0005606|GO:0005607|GO:0005615|GO:0007155|GO:0007162|GO:0007566|GO:0007611|GO:0016477|GO:0019899|GO:0030335|GO:0031175|GO:0034446|GO:0042476|GO:0043208|GO:0043256|GO:0043257|GO:0043259|GO:0048471	laminin B1 [Source:MGI Symbol;Acc:MGI:96743]
ENSMUSG00000026043	ENSMUSG00000026043	6020.01	6942.72	7262.04	4.37307	4.56585	4.69511	Col3a1	12825	ENSMUSG00000026043	GO:0001501|GO:0001568|GO:0005102|GO:0005201|GO:0005515|GO:0005581|GO:0005586|GO:0005615|GO:0007160|GO:0007165|GO:0007179|GO:0007229|GO:0007507|GO:0009314|GO:0018149|GO:0030199|GO:0031012|GO:0032964|GO:0034097|GO:0042060|GO:0043206|GO:0043588|GO:0046332|GO:0048407|GO:0048565|GO:0050777|GO:0071230	collagen, type III, alpha 1 [Source:MGI Symbol;Acc:MGI:88453]
ENSMUSG00000029163	ENSMUSG00000029163	3700.76	4002.6	3616.74	4.4338	4.53397	4.45211	Emilin1	100952	ENSMUSG00000029163	GO:0005515|GO:0005578|GO:0005581|GO:0007155|GO:0010811|GO:0030023|GO:0030198|GO:0031012|GO:0042802	elastin microfibril interfacer 1 [Source:MGI Symbol;Acc:MGI:1926189]
ENSMUSG00000001506	ENSMUSG00000001506	3959.6	5263	8570.27	4.12113	4.51871	5.28655	Col1a1	12842	ENSMUSG00000001506	GO:0001501|GO:0001503|GO:0001568|GO:0001649|GO:0001957|GO:0001958|GO:0005102|GO:0005201|GO:0005515|GO:0005578|GO:0005581|GO:0005584|GO:0005615|GO:0005737|GO:0007165|GO:0007584|GO:0007601|GO:0007605|GO:0009612|GO:0010035|GO:0010718|GO:0010812|GO:0015031|GO:0030199|GO:0030335|GO:0031012|GO:0031960|GO:0032964|GO:0034504|GO:0034505|GO:0042060|GO:0042542|GO:0042802|GO:0043434|GO:0043588|GO:0043589|GO:…	collagen, type I, alpha 1 [Source:MGI Symbol;Acc:MGI:88467]
ENSMUSG00000028195	ENSMUSG00000028195	1245.25	1599.85	1432.86	4.14629	4.49484	4.40018	Cyr61	16007	ENSMUSG00000028195	GO:0001558|GO:0001649|GO:0001934|GO:0002041|GO:0003181|GO:0003278|GO:0003281|GO:0005178|GO:0005515|GO:0005520|GO:0005576|GO:0006935|GO:0007155|GO:0008201|GO:0010518|GO:0010811|GO:0016337|GO:0030198|GO:0030335|GO:0030513|GO:0033690|GO:0043065|GO:0043066|GO:0043280|GO:0044319|GO:0045597|GO:0045669|GO:0045860|GO:0045944|GO:0050840|GO:0060413|GO:0060591|GO:0060710|GO:0060716|GO:0061036|GO:0070372|GO:…	cysteine rich protein 61 [Source:MGI Symbol;Acc:MGI:88613]
ENSMUSG00000029309	ENSMUSG00000029309	2545.51	2450.37	2517.24	4.55909	4.49119	4.59442	Sparcl1	13602	ENSMUSG00000029309	GO:0005509|GO:0005515|GO:0005578|GO:0005615|GO:0007165	SPARC-like 1 [Source:MGI Symbol;Acc:MGI:108110]
ENSMUSG00000020902	ENSMUSG00000020902	5731.54	4928.7	4226.16	4.71876	4.48809	4.33061	Ntn1	18208	ENSMUSG00000020902	GO:0001764|GO:0005515|GO:0005576|GO:0005604|GO:0005737|GO:0006915|GO:0007409|GO:0007411|GO:0008284|GO:0016337|GO:0030334|GO:0030517|GO:0030879|GO:0040023|GO:0042472|GO:0045773|GO:0060603|GO:0071944	netrin 1 [Source:MGI Symbol;Acc:MGI:105088]
ENSMUSG00000042436	ENSMUSG00000042436	1380.51	1475.95	1525.65	4.3725	4.45599	4.56815	Mfap4	76293	ENSMUSG00000042436	GO:0005102|GO:0005575|GO:0005578|GO:0007155|GO:0007165	microfibrillar-associated protein 4 [Source:MGI Symbol;Acc:MGI:1342276]
ENSMUSG00000015647	ENSMUSG00000015647	7963.06	7965.87	6860.59	4.33379	4.32135	4.17023	Lama5	16776	ENSMUSG00000015647	GO:0001658|GO:0001738|GO:0001755|GO:0001942|GO:0005102|GO:0005178|GO:0005515|GO:0005578|GO:0005604|GO:0005605|GO:0005606|GO:0005615|GO:0007155|GO:0007229|GO:0007517|GO:0009887|GO:0016331|GO:0016477|GO:0030155|GO:0030324|GO:0030334|GO:0031012|GO:0034446|GO:0042127|GO:0042384|GO:0042475|GO:0043259|GO:0045995|GO:0048754|GO:0060445|GO:0090002	laminin, alpha 5 [Source:MGI Symbol;Acc:MGI:105382]
ENSMUSG00000021613	ENSMUSG00000021613	2634.37	3146.11	3934.8	3.90966	4.15282	4.53992	Hapln1	12950	ENSMUSG00000021613	GO:0005515|GO:0005540|GO:0005578|GO:0007155|GO:0031012	hyaluronan and proteoglycan link protein 1 [Source:MGI Symbol;Acc:MGI:1337006]
ENSMUSG00000021614	ENSMUSG00000021614	9220.1	8749.27	9272.3	4.2005	4.11193	4.26007	Vcan	13003	ENSMUSG00000021614	GO:0005509|GO:0005515|GO:0005540|GO:0005576|GO:0005578|GO:0005615|GO:0007155|GO:0007507|GO:0008347|GO:0030246|GO:0031012|GO:0031103	versican [Source:MGI Symbol;Acc:MGI:102889]
ENSMUSG00000028763	ENSMUSG00000028763	7576.33	8605.93	8294.38	3.93286	4.10374	4.11493	Hspg2	15530	ENSMUSG00000028763	GO:0001958|GO:0002062|GO:0005509|GO:0005515|GO:0005578|GO:0005604|GO:0005605|GO:0005615|GO:0007420|GO:0008022|GO:0008104|GO:0030198|GO:0031012|GO:0048704|GO:0048738|GO:0060351	perlecan (heparan sulfate proteoglycan 2) [Source:MGI Symbol;Acc:MGI:96257]
ENSMUSG00000068479	ENSMUSG00000068479	2573.87	2408.18	2556.81	4.14415	4.0352	4.18598	Mfap1a		ENSMUSG00000068479	GO:0005578	microfibrillar-associated protein 1A [Source:MGI Symbol;Acc:MGI:1914782]
ENSMUSG00000004415	ENSMUSG00000004415	2828.13	3141.78	2306.45	3.8028	3.94158	3.56006	Emid2	140709	ENSMUSG00000004415	GO:0005515|GO:0005578|GO:0005581|GO:0005783|GO:0005794|GO:0010811	EMI domain containing 2 [Source:MGI Symbol;Acc:MGI:2155345]
ENSMUSG00000048222	ENSMUSG00000048222	1751.72	1758.8	1641.72	3.90937	3.90223	3.86723	Mfap1b		ENSMUSG00000048222	GO:0005578	microfibrillar-associated protein 1B [Source:MGI Symbol;Acc:MGI:3694697]
ENSMUSG00000026837	ENSMUSG00000026837	3614.47	4346.52	4239.73	3.61793	3.87105	3.89955	Col5a1	12831	ENSMUSG00000026837	GO:0001568|GO:0003007|GO:0005102|GO:0005201|GO:0005515|GO:0005581|GO:0005588|GO:0005604|GO:0007155|GO:0007165|GO:0008201|GO:0016477|GO:0030199|GO:0031012|GO:0032964|GO:0035313|GO:0043206|GO:0043394|GO:0043588|GO:0045112|GO:0048407|GO:0048592|GO:0051128	collagen, type V, alpha 1 [Source:MGI Symbol;Acc:MGI:88457]
ENSMUSG00000020427	ENSMUSG00000020427	1337.2	1578.46	1687.14	3.62296	3.84932	4.00976	Igfbp3	16009	ENSMUSG00000020427	GO:0001558|GO:0001933|GO:0001968|GO:0005515|GO:0005520|GO:0005576|GO:0005615|GO:0005634|GO:0006468|GO:0008160|GO:0008285|GO:0010906|GO:0014912|GO:0031994|GO:0031995|GO:0040008|GO:0042567|GO:0042568|GO:0043065|GO:0043410|GO:0043568|GO:0044342|GO:0045663|GO:0048662	insulin-like growth factor binding protein 3 [Source:MGI Symbol;Acc:MGI:96438]
ENSMUSG00000005397	ENSMUSG00000005397	2752.25	2896	3255.1	3.71454	3.77504	4.00806	Nid1	18073	ENSMUSG00000005397	GO:0003674|GO:0005509|GO:0005515|GO:0005518|GO:0005575|GO:0005578|GO:0005604|GO:0005605|GO:0007160|GO:0008150|GO:0010811|GO:0030198|GO:0031012|GO:0032836|GO:0043237|GO:0050840|GO:0071944	nidogen 1 [Source:MGI Symbol;Acc:MGI:97342]
ENSMUSG00000019880	ENSMUSG00000019880	1331.35	1130.15	1300.1	4.00338	3.75405	4.02054	Rspo3	72780	ENSMUSG00000019880	GO:0005102|GO:0005109|GO:0005576|GO:0008201|GO:0060070|GO:0060670	R-spondin 3 homolog (Xenopus laevis) [Source:MGI Symbol;Acc:MGI:1920030]
ENSMUSG00000026042	ENSMUSG00000026042	3815.87	4058.71	5101.3	3.52024	3.5963	3.99052	Col5a2	12832	ENSMUSG00000026042	GO:0001501|GO:0005102|GO:0005201|GO:0005515|GO:0005581|GO:0005588|GO:0007165|GO:0030199|GO:0043588|GO:0046332|GO:0048592|GO:0071230	collagen, type V, alpha 2 [Source:MGI Symbol;Acc:MGI:88458]
ENSMUSG00000032796	ENSMUSG00000032796	3704.26	3825.97	3292.41	3.48844	3.52212	3.36983	Lama1	16772	ENSMUSG00000032796	GO:0002011|GO:0005102|GO:0005201|GO:0005515|GO:0005578|GO:0005604|GO:0005605|GO:0005606|GO:0005608|GO:0005615|GO:0005911|GO:0007155|GO:0007166|GO:0009888|GO:0030155|GO:0030334|GO:0031012|GO:0031175|GO:0043208|GO:0043256|GO:0045198|GO:0045995|GO:0060041|GO:0060441|GO:0060445|GO:0061304	laminin, alpha 1 [Source:MGI Symbol;Acc:MGI:99892]
ENSMUSG00000025082	ENSMUSG00000025082	1664.29	1543.03	1499.96	3.56725	3.44516	3.4687	Vwa2	240675	ENSMUSG00000025082	GO:0005509|GO:0005515|GO:0005576|GO:0005604|GO:0007161|GO:0042802	von Willebrand factor A domain containing 2 [Source:MGI Symbol;Acc:MGI:2684334]
ENSMUSG00000024909	ENSMUSG00000024909	925.714	996.041	1081.87	3.33365	3.42633	3.60997	Efemp2	58859	ENSMUSG00000024909	GO:0004888|GO:0005509|GO:0005515|GO:0005578|GO:0007596|GO:0016020	epidermal growth factor-containing fibulin-like extracellular matrix protein 2 [Source:MGI Symbol;Acc:MGI:1891209]
ENSMUSG00000029661	ENSMUSG00000029661	4334.61	4362.15	5572.76	3.36471	3.3609	3.77863	Col1a2	12843	ENSMUSG00000029661	GO:0001501|GO:0001568|GO:0005102|GO:0005201|GO:0005515|GO:0005581|GO:0005584|GO:0005615|GO:0007165|GO:0007179|GO:0007266|GO:0008217|GO:0030199|GO:0030674|GO:0031012|GO:0042802|GO:0043589|GO:0046332|GO:0048407|GO:0070208|GO:0071230	collagen, type I, alpha 2 [Source:MGI Symbol;Acc:MGI:88468]
ENSMUSG00000020522	ENSMUSG00000020522	2011.82	2019	2114.95	3.32236	3.31455	3.44591	Mfap3	216760	ENSMUSG00000020522	GO:0003674|GO:0005515|GO:0005575|GO:0005886|GO:0008150|GO:0016021	microfibrillar-associated protein 3 [Source:MGI Symbol;Acc:MGI:1924068]
ENSMUSG00000038624	ENSMUSG00000038624	639.478	666.681	347.487	3.21865	3.2658	2.39014	Nepn	66650	ENSMUSG00000038624	GO:0000122|GO:0003674|GO:0005515|GO:0005614|GO:0005615|GO:0030198|GO:0030512|GO:0031012	nephrocan [Source:MGI Symbol;Acc:MGI:1913900]
ENSMUSG00000001870	ENSMUSG00000001870	3543.4	3352.44	3394.15	3.28548	3.1926	3.27482	Ltbp1	268977	ENSMUSG00000001870	GO:0005509|GO:0005515|GO:0005578|GO:0007179|GO:0019838|GO:0031012	latent transforming growth factor beta binding protein 1 [Source:MGI Symbol;Acc:MGI:109151]
ENSMUSG00000052911	ENSMUSG00000052911	1644.93	1705.5	1760.79	3.07634	3.11556	3.22597	Lamb2	16779	ENSMUSG00000052911	GO:0000904|GO:0005178|GO:0005515|GO:0005604|GO:0005605|GO:0005608|GO:0007155|GO:0007411|GO:0007528|GO:0007601|GO:0014002|GO:0014044|GO:0031012|GO:0031175|GO:0043256|GO:0045202|GO:0048677|GO:0050808|GO:0060041|GO:0072249|GO:0072274	laminin, beta 2 [Source:MGI Symbol;Acc:MGI:99916]
ENSMUSG00000024053	ENSMUSG00000024053	1783.6	1143.05	1206.95	3.71753	3.06268	3.20553	Emilin2	246707	ENSMUSG00000024053	GO:0005515|GO:0005576|GO:0005581|GO:0007155	elastin microfibril interfacer 2 [Source:MGI Symbol;Acc:MGI:2389136]
ENSMUSG00000031274	ENSMUSG00000031274	1805.76	1858.55	1582.5	2.95448	2.98311	2.81551	Col4a5	12830	ENSMUSG00000031274	GO:0005201|GO:0005581|GO:0005587|GO:0005604|GO:0005605|GO:0007528|GO:0031594	collagen, type IV, alpha 5 [Source:MGI Symbol;Acc:MGI:88456]
ENSMUSG00000028047	ENSMUSG00000028047	1247.05	1331.18	1066.4	2.89851	2.97974	2.72416	Thbs3	21827	ENSMUSG00000028047	GO:0003417|GO:0005509|GO:0005515|GO:0005576|GO:0007155|GO:0008201|GO:0043931|GO:0048471|GO:0060346	thrombospondin 3 [Source:MGI Symbol;Acc:MGI:98739]
ENSMUSG00000049580	ENSMUSG00000049580	590.163	765.925	550.313	2.57359	2.93672	2.52415	Tsku	244152	ENSMUSG00000049580	GO:0003674|GO:0005515|GO:0005575|GO:0005576|GO:0021540|GO:0021670|GO:0021960	tsukushi [Source:MGI Symbol;Acc:MGI:2443855]
ENSMUSG00000034164	ENSMUSG00000034164	729.538	708.881	476.546	2.8639	2.8095	2.30096	Emid1	140703	ENSMUSG00000034164	GO:0005515|GO:0005578|GO:0005581|GO:0005783|GO:0005794|GO:0008150	EMI domain containing 1 [Source:MGI Symbol;Acc:MGI:2155091]
ENSMUSG00000040998	ENSMUSG00000040998	1010.73	1198.26	1333	2.5359	2.76848	2.98661	Npnt	114249	ENSMUSG00000040998	GO:0001657|GO:0001658|GO:0005178|GO:0005509|GO:0005515|GO:0005576|GO:0005578|GO:0005604|GO:0007160|GO:0010694|GO:0010811|GO:0016020|GO:0030198|GO:0030485|GO:0030511|GO:0031012|GO:0033631|GO:0034678|GO:0045184|GO:0045669|GO:0045987|GO:0070374|GO:0071356|GO:0097195|GO:2000721	nephronectin [Source:MGI Symbol;Acc:MGI:2148811]
ENSMUSG00000035967	ENSMUSG00000035967	1974.46	1646.32	2094.82	2.989	2.71383	3.12579	Ddx26b	236790	ENSMUSG00000035967	GO:0003674|GO:0005515|GO:0005575|GO:0008150	DEAD/H (Asp-Glu-Ala-Asp/His) box polypeptide 26B [Source:MGI Symbol;Acc:MGI:2442593]
ENSMUSG00000030606	ENSMUSG00000030606	287.483	325.424	252.149	2.53242	2.69831	2.39465	Hapln3	67666	ENSMUSG00000030606	GO:0005515|GO:0005540|GO:0005575|GO:0005578|GO:0007155|GO:0008150	hyaluronan and proteoglycan link protein 3 [Source:MGI Symbol;Acc:MGI:1914916]
ENSMUSG00000029718	ENSMUSG00000029718	722.588	811.293	1186.38	2.44645	2.60055	3.2132	Pcolce	18542	ENSMUSG00000029718	GO:0005515|GO:0005518|GO:0005576|GO:0005615|GO:0006508|GO:0008201|GO:0010952|GO:0016504|GO:0031012	procollagen C-endopeptidase enhancer protein [Source:MGI Symbol;Acc:MGI:105099]
ENSMUSG00000035493	ENSMUSG00000035493	478.454	561.023	440.757	2.36521	2.58193	2.29824	Tgfbi	21810	ENSMUSG00000035493	GO:0001525|GO:0002062|GO:0005515|GO:0005578|GO:0005604|GO:0005615|GO:0007155|GO:0030198|GO:0031012|GO:0050840	transforming growth factor, beta induced [Source:MGI Symbol;Acc:MGI:99959]
ENSMUSG00000064080	ENSMUSG00000064080	1308.81	1214.41	1183.79	2.68358	2.56262	2.59016	Fbln2	14115	ENSMUSG00000064080	GO:0005509|GO:0005515|GO:0005576|GO:0005578|GO:0010811|GO:0050840	fibulin 2 [Source:MGI Symbol;Acc:MGI:95488]
ENSMUSG00000063564	ENSMUSG00000063564	983.445	1154.63	997.984	2.30578	2.52435	2.37838	Col23a1	237759	ENSMUSG00000063564	GO:0005581|GO:0005615|GO:0005886|GO:0008201|GO:0009986|GO:0016021|GO:0042803|GO:0070207	collagen, type XXIII, alpha 1 [Source:MGI Symbol;Acc:MGI:2653243]
ENSMUSG00000035551	ENSMUSG00000035551	633.768	643.271	603.729	2.4915	2.50002	2.47287	Igfbpl1	75426	ENSMUSG00000035551	GO:0001558|GO:0005515|GO:0005520|GO:0005576	insulin-like growth factor binding protein-like 1 [Source:MGI Symbol;Acc:MGI:1933198]
ENSMUSG00000027750	ENSMUSG00000027750	1344.03	1483.31	3035.16	2.30691	2.43621	3.53355	Postn	50706	ENSMUSG00000027750	GO:0005515|GO:0005578|GO:0007155|GO:0008201|GO:0008593|GO:0009888|GO:0030198|GO:0031012	periostin, osteoblast specific factor [Source:MGI Symbol;Acc:MGI:1926321]
ENSMUSG00000019997	ENSMUSG00000019997	324.939	529.857	472.339	1.71163	2.40411	2.30272	Ctgf	14219	ENSMUSG00000019997	GO:0001502|GO:0001503|GO:0001525|GO:0001558|GO:0001934|GO:0001968|GO:0005178|GO:0005515|GO:0005520|GO:0005576|GO:0005578|GO:0005615|GO:0005794|GO:0005801|GO:0005829|GO:0005938|GO:0006260|GO:0007160|GO:0007229|GO:0008083|GO:0008201|GO:0008284|GO:0008543|GO:0009749|GO:0010260|GO:0010628|GO:0010629|GO:0010942|GO:0014070|GO:0016477|GO:0030154|GO:0030324|GO:0032330|GO:0032355|GO:0032967|GO:0034059|GO:…	connective tissue growth factor [Source:MGI Symbol;Acc:MGI:95537]
ENSMUSG00000022454	ENSMUSG00000022454	644.282	620.003	469	2.45524	2.38687	2.04857	Nell2	54003	ENSMUSG00000022454	GO:0005509|GO:0005515|GO:0040008	NEL-like 2 [Source:MGI Symbol;Acc:MGI:1858510]
ENSMUSG00000031375	ENSMUSG00000031375	633.585	640	702.806	2.35843	2.36001	2.55945	Bgn	12111	ENSMUSG00000031375	GO:0001974|GO:0005515|GO:0005539|GO:0005578|GO:0009986|GO:0019800|GO:0030133|GO:0031012|GO:0042383|GO:0044424|GO:0050840	biglycan [Source:MGI Symbol;Acc:MGI:88158]
ENSMUSG00000058297	ENSMUSG00000058297	1222.15	961.035	1040.36	2.67127	2.31156	2.49035	Spock2	94214	ENSMUSG00000058297	GO:0005509|GO:0005515|GO:0005539|GO:0005578|GO:0007165|GO:0010811|GO:0019800|GO:0030198|GO:0050840	sparc/osteonectin, cwcv and kazal-like domains proteoglycan 2 [Source:MGI Symbol;Acc:MGI:1891351]
ENSMUSG00000025776	ENSMUSG00000025776	749.554	782.213	902.54	2.25929	2.30787	2.57868	Crispld1	83691	ENSMUSG00000025776	GO:0003674|GO:0005575|GO:0005576|GO:0008150	cysteine-rich secretory protein LCCL domain containing 1 [Source:MGI Symbol;Acc:MGI:1934666]
ENSMUSG00000028108	ENSMUSG00000028108	369.308	419.174	415.32	2.07881	2.24858	2.29964	Ecm1	13601	ENSMUSG00000028108	GO:0001503|GO:0001525|GO:0001938|GO:0001960|GO:0002020|GO:0002828|GO:0004871|GO:0005134|GO:0005515|GO:0005576|GO:0005578|GO:0005615|GO:0006357|GO:0006954|GO:0007165|GO:0008022|GO:0010466|GO:0019899|GO:0030502|GO:0031012|GO:0031214|GO:0043123|GO:0043236|GO:0045766|GO:2000404	extracellular matrix protein 1 [Source:MGI Symbol;Acc:MGI:103060]
ENSMUSG00000049001	ENSMUSG00000049001	653.175	761.363	621.732	1.99728	2.20544	1.97753	Ndnf	68169	ENSMUSG00000049001	GO:0001764|GO:0005515|GO:0005539|GO:0005576|GO:0008201|GO:0010811|GO:0010976|GO:0016049|GO:0019800|GO:0030198|GO:0031012|GO:0043524	neuron-derived neurotrophic factor [Source:MGI Symbol;Acc:MGI:1915419]
ENSMUSG00000056427	ENSMUSG00000056427	1219.22	970.337	1119.06	2.53488	2.19253	2.46264	Slit3	20564	ENSMUSG00000056427	GO:0005102|GO:0005509|GO:0005515|GO:0005615|GO:0005739|GO:0007411|GO:0007420|GO:0008285|GO:0009887|GO:0010629|GO:0021510|GO:0030308|GO:0032870|GO:0035385|GO:0048495|GO:0048846|GO:0050919|GO:0051414|GO:0061364|GO:0070100	slit homolog 3 (Drosophila) [Source:MGI Symbol;Acc:MGI:1315202]
ENSMUSG00000054196	ENSMUSG00000054196	219.906	230.05	251.075	2.09927	2.15138	2.34193	Cthrc1	68588	ENSMUSG00000054196	GO:0005109|GO:0005515|GO:0005581|GO:0005615|GO:0005737|GO:0016477|GO:0017147|GO:0031012|GO:0032092|GO:0033690|GO:0043932|GO:0045669|GO:0060071|GO:0060122|GO:0090090|GO:0090103|GO:0090177	collagen triple helix repeat containing 1 [Source:MGI Symbol;Acc:MGI:1915838]
ENSMUSG00000031273	ENSMUSG00000031273	1149.64	1179.32	1031.6	2.05597	2.07979	1.9511	Col4a6	94216	ENSMUSG00000031273	GO:0005198|GO:0005201|GO:0005581|GO:0005587|GO:0005604|GO:0030198|GO:0071230	collagen, type IV, alpha 6 [Source:MGI Symbol;Acc:MGI:2152695]
ENSMUSG00000058806	ENSMUSG00000058806	618.124	643.8	529.044	1.95299	1.99876	1.77991	Col13a1	12817	ENSMUSG00000058806	GO:0001763|GO:0001958|GO:0005515|GO:0005581|GO:0005886|GO:0005911|GO:0007160|GO:0008201|GO:0016021|GO:0016337|GO:0030154	collagen, type XIII, alpha 1 [Source:MGI Symbol;Acc:MGI:1277201]
ENSMUSG00000020473	ENSMUSG00000020473	441.315	553.897	371.648	1.64902	1.96388	1.45258	Aebp1	11568	ENSMUSG00000020473	GO:0003677|GO:0003714|GO:0004180|GO:0004181|GO:0005516|GO:0005615|GO:0005634|GO:0005737|GO:0006351|GO:0006355|GO:0006508|GO:0007155|GO:0008270|GO:0031012	AE binding protein 1 [Source:MGI Symbol;Acc:MGI:1197012]
ENSMUSG00000041445	ENSMUSG00000041445	445.471	529	494.553	1.70695	1.94193	1.90918	Mmrn2	105450	ENSMUSG00000041445	GO:0005515|GO:0005604|GO:0005615|GO:0030948|GO:0090051	multimerin 2 [Source:MGI Symbol;Acc:MGI:2385618]
ENSMUSG00000040152	ENSMUSG00000040152	936.488	724.771	895.769	2.15283	1.77015	2.14013	Thbs1	21825	ENSMUSG00000040152	GO:0000187|GO:0001786|GO:0001937|GO:0001953|GO:0001968|GO:0002040|GO:0002544|GO:0002581|GO:0002605|GO:0003151|GO:0003197|GO:0003417|GO:0005178|GO:0005509|GO:0005515|GO:0005576|GO:0005577|GO:0005615|GO:0006917|GO:0006954|GO:0006955|GO:0007050|GO:0007155|GO:0008201|GO:0009749|GO:0009897|GO:0010595|GO:0010596|GO:0010748|GO:0010751|GO:0010754|GO:0010757|GO:0010763|GO:0010811|GO:0016477|GO:0016525|GO:…	thrombospondin 1 [Source:MGI Symbol;Acc:MGI:98737]
ENSMUSG00000059022	ENSMUSG00000059022	909.72	920.972	869.34	1.74882	1.7536	1.73475	Kcp	333088	ENSMUSG00000059022	GO:0005515|GO:0005615|GO:0030513	kielin/chordin-like protein [Source:MGI Symbol;Acc:MGI:2141640]
ENSMUSG00000039252	ENSMUSG00000039252	204.177	229	159.179	1.59433	1.7469	1.28659	Lgi2	246316	ENSMUSG00000039252	GO:0003674|GO:0005515|GO:0005575|GO:0005576|GO:0008150	leucine-rich repeat LGI family, member 2 [Source:MGI Symbol;Acc:MGI:2180196]
ENSMUSG00000028871	ENSMUSG00000028871	199.442	227.268	230.537	1.56939	1.74486	1.82984	Rspo1	192199	ENSMUSG00000028871	GO:0002090|GO:0005102|GO:0005515|GO:0005615|GO:0005634|GO:0008201|GO:0030177|GO:0060070|GO:0090263	R-spondin homolog (Xenopus laevis) [Source:MGI Symbol;Acc:MGI:2183426]
ENSMUSG00000025020	ENSMUSG00000025020	775.489	679.765	461.834	1.91725	1.71423	1.22095	Slit1	20562	ENSMUSG00000025020	GO:0005102|GO:0005509|GO:0005515|GO:0005615|GO:0005737|GO:0007409|GO:0007411|GO:0007420|GO:0008045|GO:0021510|GO:0021772|GO:0022028|GO:0022029|GO:0031290|GO:0033563|GO:0040023|GO:0043395|GO:0048495|GO:0048812|GO:0048843|GO:0048846|GO:0050919|GO:0051964	slit homolog 1 (Drosophila) [Source:MGI Symbol;Acc:MGI:1315203]
ENSMUSG00000045672	ENSMUSG00000045672	1273.83	1437.86	965.008	1.4962	1.658	1.14707	Col27a1	373864	ENSMUSG00000045672	GO:0003674|GO:0005201|GO:0005581|GO:0005583|GO:0008150	collagen, type XXVII, alpha 1 [Source:MGI Symbol;Acc:MGI:2672118]
ENSMUSG00000042961	ENSMUSG00000042961	750.737	668.661	592.791	1.82252	1.64254	1.53317	Egflam	268780	ENSMUSG00000042961	GO:0005509|GO:0005515|GO:0005539|GO:0005604|GO:0005614|GO:0010811|GO:0019800|GO:0030054|GO:0030198|GO:0031012|GO:0045202	EGF-like, fibronectin type III and laminin G domains [Source:MGI Symbol;Acc:MGI:2146149]
ENSMUSG00000050700	ENSMUSG00000050700	351.581	387.145	354.683	1.51483	1.6409	1.57894	Emilin3	280635	ENSMUSG00000050700	GO:0003674|GO:0005515|GO:0005578|GO:0005737|GO:0008150	elastin microfibril interfacer 3 [Source:MGI Symbol;Acc:MGI:2389142]
ENSMUSG00000023886	ENSMUSG00000023886	346.256	307.788	373	1.818	1.63515	1.97677	Smoc2	64074	ENSMUSG00000023886	GO:0005509|GO:0005515|GO:0005539|GO:0005578|GO:0005604|GO:0005614|GO:0007165|GO:0008201|GO:0010811|GO:0030198|GO:0031012	SPARC related modular calcium binding 2 [Source:MGI Symbol;Acc:MGI:1929881]
ENSMUSG00000028776	ENSMUSG00000028776	506.756	470.182	664.835	1.74561	1.62458	2.18874	Tinagl1	94242	ENSMUSG00000028776	GO:0005044|GO:0005576|GO:0005737|GO:0006508|GO:0006955|GO:0008234|GO:0030247|GO:0031012|GO:0043236	tubulointerstitial nephritis antigen-like 1 [Source:MGI Symbol;Acc:MGI:2137617]
ENSMUSG00000030284	ENSMUSG00000030284	295.229	402.025	383.067	1.15776	1.59025	1.58495	Creld1	171508	ENSMUSG00000030284	GO:0005509|GO:0005515|GO:0005575|GO:0008150|GO:0016021	cysteine-rich with EGF-like domains 1 [Source:MGI Symbol;Acc:MGI:2152539]
ENSMUSG00000026147	ENSMUSG00000026147	314.268	521.05	586	0.838848	1.55532	1.78918	Col9a1	12839	ENSMUSG00000026147	GO:0001894|GO:0002062|GO:0003417|GO:0005594|GO:0051216	collagen, type IX, alpha 1 [Source:MGI Symbol;Acc:MGI:88465]
ENSMUSG00000017344	ENSMUSG00000017344	185	206.375	148	1.39403	1.53882	1.12353	Vtn	22370	ENSMUSG00000017344	GO:0005044|GO:0005578|GO:0005615|GO:0006955|GO:0007160|GO:0008201|GO:0010811|GO:0030198|GO:0030247|GO:0050840	vitronectin [Source:MGI Symbol;Acc:MGI:98940]
ENSMUSG00000024074	ENSMUSG00000024074	558.972	592.287	477.925	1.427	1.49757	1.25244	Crim1	50766	ENSMUSG00000024074	GO:0001558|GO:0004857|GO:0004867|GO:0005515|GO:0005520|GO:0005576|GO:0016021	cysteine rich transmembrane BMP regulator 1 (chordin like) [Source:MGI Symbol;Acc:MGI:1354756]
ENSMUSG00000032289	ENSMUSG00000032289	1375.38	1340.55	1089.81	1.50382	1.45387	1.2195	Thsd4	207596	ENSMUSG00000032289	GO:0001527|GO:0004222|GO:0005515|GO:0008233|GO:0031012|GO:0048251	thrombospondin, type I, domain containing 4 [Source:MGI Symbol;Acc:MGI:2672033]
ENSMUSG00000027204	ENSMUSG00000027204	1011.23	1145.6	1140.87	1.26575	1.43279	1.4912	Fbn1	14118	ENSMUSG00000027204	GO:0001501|GO:0001527|GO:0005201|GO:0005509|GO:0005515|GO:0005578|GO:0005604|GO:0005615|GO:0007507|GO:0031012	fibrillin 1 [Source:MGI Symbol;Acc:MGI:95489]
ENSMUSG00000038156	ENSMUSG00000038156	767.215	751.513	780.695	1.43604	1.39326	1.5126	Spon1	233744	ENSMUSG00000038156	GO:0005578|GO:0007155	spondin 1, (f-spondin) extracellular matrix protein [Source:MGI Symbol;Acc:MGI:2385287]
ENSMUSG00000034687	ENSMUSG00000034687	1619.25	1351	1360.42	1.55901	1.28476	1.35916	Fras1	231470	ENSMUSG00000034687	GO:0002009|GO:0005515|GO:0005604|GO:0005886|GO:0007154|GO:0015031|GO:0016021|GO:0043588|GO:0046872	Fraser syndrome 1 homolog (human) [Source:MGI Symbol;Acc:MGI:2385368]
ENSMUSG00000031558	ENSMUSG00000031558	1265.81	1284.16	1395.39	1.2755	1.28331	1.46754	Slit2	20563	ENSMUSG00000031558	GO:0001656|GO:0001657|GO:0001701|GO:0001933|GO:0002042|GO:0002689|GO:0005095|GO:0005102|GO:0005509|GO:0005515|GO:0005615|GO:0005737|GO:0007409|GO:0007411|GO:0008045|GO:0008201|GO:0008285|GO:0009986|GO:0010593|GO:0010596|GO:0010629|GO:0014912|GO:0016337|GO:0021772|GO:0021836|GO:0021972|GO:0022029|GO:0030308|GO:0030336|GO:0030837|GO:0031290|GO:0032870|GO:0033563|GO:0042803|GO:0043065|GO:0043116|GO:…	slit homolog 2 (Drosophila) [Source:MGI Symbol;Acc:MGI:1315205]
ENSMUSG00000015354	ENSMUSG00000015354	415.655	389.829	384.575	1.37392	1.26842	1.31322	Pcolce2	76477	ENSMUSG00000015354	GO:0005515|GO:0005518|GO:0005576|GO:0008201|GO:0010952|GO:0016504	procollagen C-endopeptidase enhancer 2 [Source:MGI Symbol;Acc:MGI:1923727]
ENSMUSG00000040488	ENSMUSG00000040488	383.203	492.664	401.734	0.773888	1.12343	0.89345	Ltbp4	108075	ENSMUSG00000040488	GO:0005509|GO:0005515|GO:0005578|GO:0005615|GO:0007179|GO:0030162|GO:0031012|GO:0046879|GO:0050431	latent transforming growth factor beta binding protein 4 [Source:MGI Symbol;Acc:MGI:1321395]
ENSMUSG00000038112	ENSMUSG00000038112	558.012	449.88	644.982	1.40373	1.08003	1.66413	AW551984	244810	ENSMUSG00000038112	GO:0003674|GO:0005515|GO:0005575|GO:0055007|GO:0060923	expressed sequence AW551984 [Source:MGI Symbol;Acc:MGI:2143322]
ENSMUSG00000027966	ENSMUSG00000027966	954	711.932	817	1.5104	1.0752	1.33817	Col11a1	12814	ENSMUSG00000027966	GO:0001502|GO:0001503|GO:0002063|GO:0003007|GO:0003674|GO:0005102|GO:0005201|GO:0005581|GO:0006029|GO:0007165|GO:0007601|GO:0007605|GO:0030199|GO:0031012|GO:0042472|GO:0048704|GO:0048705|GO:0050910|GO:0051216|GO:0055010	collagen, type XI, alpha 1 [Source:MGI Symbol;Acc:MGI:88446]
ENSMUSG00000024330	ENSMUSG00000024330	403.474	472.279	302.673	0.768361	0.982574	0.405076	Col11a2	12815	ENSMUSG00000024330	GO:0001503|GO:0001894|GO:0002062|GO:0005102|GO:0005201|GO:0005581|GO:0005592|GO:0007165|GO:0007605|GO:0030199|GO:0048705|GO:0060023	collagen, type XI, alpha 2 [Source:MGI Symbol;Acc:MGI:88447]
ENSMUSG00000020583	ENSMUSG00000020583	183.923	205.675	207.077	0.815406	0.963718	1.0379	Matn3	17182	ENSMUSG00000020583	GO:0005509|GO:0005515|GO:0005578	matrilin 3 [Source:MGI Symbol;Acc:MGI:1328350]
ENSMUSG00000026479	ENSMUSG00000026479	357.865	346.692	364.648	0.998907	0.940197	1.07743	Lamc2	16782	ENSMUSG00000026479	GO:0005515|GO:0005604|GO:0005607|GO:0005610|GO:0005615|GO:0005938|GO:0008201|GO:0048471	laminin, gamma 2 [Source:MGI Symbol;Acc:MGI:99913]
ENSMUSG00000036446	ENSMUSG00000036446	184	136	372	1.35458	0.905526	2.4216	Lum	17022	ENSMUSG00000036446	GO:0005515|GO:0005518|GO:0005578|GO:0005583|GO:0005615|GO:0014070|GO:0031012|GO:0045944|GO:0051216|GO:0070848	lumican [Source:MGI Symbol;Acc:MGI:109347]
ENSMUSG00000023186	ENSMUSG00000023186	355.5	312.5	445.707	1.06535	0.866399	1.44302	Vwa5a	67776	ENSMUSG00000023186	GO:0003674|GO:0005515|GO:0008150	von Willebrand factor A domain containing 5A [Source:MGI Symbol;Acc:MGI:1915026]
ENSMUSG00000031451	ENSMUSG00000031451	165.096	158.76	187.737	0.876664	0.807255	1.1135	Gas6	14456	ENSMUSG00000031451	GO:0001764|GO:0001786|GO:0001934|GO:0001961|GO:0003104|GO:0005102|GO:0005245|GO:0005509|GO:0005515|GO:0005576|GO:0005615|GO:0005622|GO:0005737|GO:0006468|GO:0006909|GO:0007165|GO:0007167|GO:0007596|GO:0009267|GO:0010628|GO:0010804|GO:0010934|GO:0018105|GO:0019064|GO:0019079|GO:0030296|GO:0030971|GO:0031100|GO:0031589|GO:0032008|GO:0032148|GO:0032689|GO:0032715|GO:0032720|GO:0032825|GO:0033138|GO:…	growth arrest specific 6 [Source:MGI Symbol;Acc:MGI:95660]
ENSMUSG00000022324	ENSMUSG00000022324	212.082	213.788	178.373	0.77144	0.770041	0.573145	Matn2	17181	ENSMUSG00000022324	GO:0001764|GO:0005509|GO:0005515|GO:0005578|GO:0005604|GO:0007411|GO:0008347|GO:0031012|GO:0031104|GO:0031175|GO:0048678	matrilin 2 [Source:MGI Symbol;Acc:MGI:109613]
ENSMUSG00000041559	ENSMUSG00000041559	146	185	164	0.348864	0.677469	0.568021	Fmod	14264	ENSMUSG00000041559	GO:0005515|GO:0005578|GO:0005615|GO:0005622|GO:0031012|GO:0042060|GO:0042476	fibromodulin [Source:MGI Symbol;Acc:MGI:1328364]
ENSMUSG00000036334	ENSMUSG00000036334	541	540.147	524.5	0.629615	0.614386	0.636359	Igsf10	242050	ENSMUSG00000036334	GO:0001503|GO:0003674|GO:0005021|GO:0005515|GO:0005524|GO:0005575|GO:0005576|GO:0005887|GO:0042246|GO:0048010	immunoglobulin superfamily, member 10 [Source:MGI Symbol;Acc:MGI:1923481]
ENSMUSG00000028339	ENSMUSG00000028339	237.713	336.52	322.976	0.110673	0.599193	0.604308	Col15a1	12819	ENSMUSG00000028339	GO:0005198|GO:0005581|GO:0005604|GO:0005615|GO:0007155|GO:0031012	collagen, type XV, alpha 1 [Source:MGI Symbol;Acc:MGI:88449]
ENSMUSG00000019846	ENSMUSG00000019846	519.525	587	734.001	0.312061	0.475276	0.86208	Lama4	16775	ENSMUSG00000019846	GO:0001568|GO:0005102|GO:0005515|GO:0005604|GO:0005605|GO:0005606|GO:0007155|GO:0030155|GO:0030334|GO:0045995|GO:0050873	laminin, alpha 4 [Source:MGI Symbol;Acc:MGI:109321]
ENSMUSG00000035513	ENSMUSG00000035513	154.854	190.093	162.436	0.162861	0.445713	0.283254	Ntng2	171171	ENSMUSG00000035513	GO:0003674|GO:0005515|GO:0005886|GO:0007409|GO:0046658	netrin G2 [Source:MGI Symbol;Acc:MGI:2159341]
ENSMUSG00000027386	ENSMUSG00000027386	120.925	152	101	0.111455	0.428461	0	Fbln7	70370	ENSMUSG00000027386	GO:0005509|GO:0005515|GO:0005578|GO:0007155|GO:0008201	fibulin 7 [Source:MGI Symbol;Acc:MGI:1917620]
ENSMUSG00000031963	ENSMUSG00000031963	204	172	153.821	0.633213	0.3741	0.277321	Bmper	73230	ENSMUSG00000031963	GO:0001657|GO:0002043|GO:0005515|GO:0005576|GO:0005615|GO:0010594|GO:0030514|GO:0042118|GO:0048839|GO:0060393|GO:0070374	BMP-binding endothelial regulator [Source:MGI Symbol;Acc:MGI:1920480]
ENSMUSG00000079022	ENSMUSG00000079022	362.707	394.977	334.25	0.184684	0.294696	0.118236	Col22a1	69700	ENSMUSG00000079022	GO:0003674|GO:0005515|GO:0005575|GO:0008150	collagen, type XXII, alpha 1 [Source:MGI Symbol;Acc:MGI:1916950]
ENSMUSG00000028369	ENSMUSG00000028369	765.242	675.874	831.41	0.453389	0.261274	0.624462	Svep1	64817	ENSMUSG00000028369	GO:0003682|GO:0005509|GO:0005515|GO:0005576|GO:0005737|GO:0007155|GO:0008150|GO:0016020	sushi, von Willebrand factor type A, EGF and pentraxin domain containing 1 [Source:MGI Symbol;Acc:MGI:1928849]
ENSMUSG00000053475	ENSMUSG00000053475	56.9595	70.6266	30.7017	0	0.239319	0	Tnfaip6	21930	ENSMUSG00000053475	GO:0005540|GO:0007155	tumor necrosis factor alpha induced protein 6 [Source:MGI Symbol;Acc:MGI:1195266]
ENSMUSG00000025650	ENSMUSG00000025650	288.585	401.454	228.422	0	0.169062	0	Col7a1	12836	ENSMUSG00000025650	GO:0004867|GO:0005515|GO:0005581|GO:0005604|GO:0007155	collagen, type VII, alpha 1 [Source:MGI Symbol;Acc:MGI:88462]
ENSMUSG00000007030	ENSMUSG00000007030	114.88	166.735	125.253	0	0.143894	0	Vwa7	27762	ENSMUSG00000007030	GO:0005576	von Willebrand factor A domain containing 7 [Source:MGI Symbol;Acc:MGI:1306798]
ENSMUSG00000066842	ENSMUSG00000066842	804.334	737.63	758.042	0.200351	0.0625027	0.166265	Hmcn1	545370	ENSMUSG00000066842	GO:0003674|GO:0005021|GO:0005509|GO:0005515|GO:0005524|GO:0005576|GO:0005604|GO:0005887|GO:0005938|GO:0008150|GO:0030054|GO:0048010	hemicentin 1 [Source:MGI Symbol;Acc:MGI:2685047]
ENSMUSG00000037379	ENSMUSG00000037379	71	80.6829	120	0	0.0438006	0.680881	Spon2	100689	ENSMUSG00000037379	GO:0005102|GO:0005578|GO:0007155|GO:0045087|GO:0046872	spondin 2, extracellular matrix protein [Source:MGI Symbol;Acc:MGI:1923724]
ENSMUSG00000043789	ENSMUSG00000043789	117.927	127.437	120.313	0	0.0410599	0.0224608	Vwce	71768	ENSMUSG00000043789	GO:0005509|GO:0005515|GO:0005575|GO:0005576|GO:0008150	von Willebrand factor C and EGF domains [Source:MGI Symbol;Acc:MGI:1919018]
ENSMUSG00000032719	ENSMUSG00000032719	9	4	9	0	0	0	Gm106	226866	ENSMUSG00000032719	GO:0003674|GO:0005044|GO:0005575|GO:0005576|GO:0006955|GO:0008150|GO:0030247|GO:0031012	predicted gene 106 [Source:MGI Symbol;Acc:MGI:2684952]
ENSMUSG00000026141	ENSMUSG00000026141	2	0	0	0	0	0	Col19a1	12823	ENSMUSG00000026141	GO:0005581|GO:0007155|GO:0007519|GO:0030154|GO:0030198	collagen, type XIX, alpha 1 [Source:MGI Symbol;Acc:MGI:1095415]
ENSMUSG00000050122	ENSMUSG00000050122	1	0	0	0	0	0	Vwa3b		ENSMUSG00000050122	GO:0003674|GO:0005575|GO:0008150	von Willebrand factor A domain containing 3B [Source:MGI Symbol;Acc:MGI:1918103]
ENSMUSG00000067158	ENSMUSG00000067158	0	2	0.702703	0	0	0	Col4a4	12829	ENSMUSG00000067158	GO:0005201|GO:0005581|GO:0005587|GO:0005604|GO:0005605|GO:0032836	collagen, type IV, alpha 4 [Source:MGI Symbol;Acc:MGI:104687]
ENSMUSG00000079465	ENSMUSG00000079465	22	30	16.1282	0	0	0	Col4a3	12828	ENSMUSG00000079465	GO:0005178|GO:0005201|GO:0005515|GO:0005581|GO:0005587|GO:0005604|GO:0006917|GO:0006919|GO:0007155|GO:0007166|GO:0008283|GO:0009749|GO:0016525|GO:0032836	collagen, type IV, alpha 3 [Source:MGI Symbol;Acc:MGI:104688]
ENSMUSG00000048126	ENSMUSG00000048126	50	18	60.6942	0	0	0	Col6a3	12835	ENSMUSG00000048126	GO:0004867|GO:0005515|GO:0005615|GO:0031012|GO:0042383	collagen, type VI, alpha 3 [Source:MGI Symbol;Acc:MGI:88461]
ENSMUSG00000047793	ENSMUSG00000047793	89.525	123.338	80	0	0	0	Sned1	208777	ENSMUSG00000047793	GO:0005509|GO:0005515|GO:0005575|GO:0005576|GO:0007160|GO:0008150	sushi, nidogen and EGF-like domains 1 [Source:MGI Symbol;Acc:MGI:3045960]
ENSMUSG00000042554	ENSMUSG00000042554	0	0	0	0	0	0	Zp3r	22789	ENSMUSG00000042554	GO:0001669|GO:0005515|GO:0007338|GO:0007339|GO:0043159	zona pellucida 3 receptor [Source:MGI Symbol;Acc:MGI:104965]
ENSMUSG00000010311	ENSMUSG00000010311	2.66667	5.53333	1.05	0	0	0	Optc	269120	ENSMUSG00000010311	GO:0003674|GO:0005515|GO:0005575|GO:0005578|GO:0008150	opticin [Source:MGI Symbol;Acc:MGI:2151113]
ENSMUSG00000041577	ENSMUSG00000041577	6	4	10	0	0	0	Prelp	116847	ENSMUSG00000041577	GO:0005515|GO:0005578|GO:0007569|GO:0008201|GO:0031012	proline arginine-rich end leucine-rich repeat [Source:MGI Symbol;Acc:MGI:2151110]
ENSMUSG00000006014	ENSMUSG00000006014	44.8137	55.5249	70.1287	0	0	0	Prg4	96875	ENSMUSG00000006014	GO:0005044|GO:0005576|GO:0005737|GO:0006955|GO:0018149|GO:0030247	proteoglycan 4 (megakaryocyte stimulating factor, articular superficial zone protein) [Source:MGI Symbol;Acc:MGI:1891344]
ENSMUSG00000015829	ENSMUSG00000015829	0	0	0	0	0	0	Tnr	21960	ENSMUSG00000015829	GO:0005102|GO:0005178|GO:0005515|GO:0005578|GO:0005634|GO:0005737|GO:0007158|GO:0007165|GO:0008306|GO:0009986|GO:0010977|GO:0022029|GO:0022408|GO:0030198|GO:0030517|GO:0035641|GO:0045121|GO:0046625|GO:0048692|GO:0050804|GO:0050805|GO:0050808|GO:0050885|GO:0051968|GO:0051971|GO:0060291|GO:0072534	tenascin R [Source:MGI Symbol;Acc:MGI:99516]
ENSMUSG00000026725	ENSMUSG00000026725	0	0	0	0	0	0	Tnn	329278	ENSMUSG00000026725	GO:0005102|GO:0005178|GO:0005515|GO:0005578|GO:0005615|GO:0007160|GO:0007165|GO:0007409|GO:0009986|GO:0016049|GO:0016477|GO:0042802	tenascin N [Source:MGI Symbol;Acc:MGI:2665790]
ENSMUSG00000026574	ENSMUSG00000026574	0	0	0	0	0	0	Dpt	56429	ENSMUSG00000026574	GO:0003674|GO:0005578|GO:0005615|GO:0007155|GO:0008285|GO:0030199|GO:0031012	dermatopontin [Source:MGI Symbol;Acc:MGI:1928392]
ENSMUSG00000015314	ENSMUSG00000015314	0	0	0	0	0	0	Slamf6	30925	ENSMUSG00000015314	GO:0004872|GO:0005515|GO:0005887	SLAM family member 6 [Source:MGI Symbol;Acc:MGI:1353620]
ENSMUSG00000026639	ENSMUSG00000026639	102	121	112	0	0	0	Lamb3	16780	ENSMUSG00000026639	GO:0005515|GO:0005604|GO:0005610|GO:0007155|GO:0032403|GO:0050873	laminin, beta 3 [Source:MGI Symbol;Acc:MGI:99915]
ENSMUSG00000055632	ENSMUSG00000055632	12	14	9.25	0	0	0	Hmcn2		ENSMUSG00000055632	GO:0005509|GO:0005515|GO:0005576|GO:0005604|GO:0005938|GO:0008150|GO:0030054|GO:0050896	hemicentin 2 [Source:MGI Symbol;Acc:MGI:2677838]
ENSMUSG00000026840	ENSMUSG00000026840	21.5	15.6282	18.5	0	0	0	Lamc3	23928	ENSMUSG00000026840	GO:0000904|GO:0005515|GO:0005604|GO:0007155|GO:0007601|GO:0014002|GO:0060041	laminin gamma 3 [Source:MGI Symbol;Acc:MGI:1344394]
ENSMUSG00000027073	ENSMUSG00000027073	1	0	0.425	0	0	0	Prg2	19074	ENSMUSG00000027073	GO:0002215|GO:0006955|GO:0030246|GO:0032693|GO:0032753|GO:0042742	proteoglycan 2, bone marrow [Source:MGI Symbol;Acc:MGI:103294]
ENSMUSG00000027072	ENSMUSG00000027072	0	0	0	0	0	0	Prg3	53856	ENSMUSG00000027072	GO:0001694|GO:0006955|GO:0017148|GO:0019370|GO:0030246|GO:0042119|GO:0042554|GO:0045416|GO:0045575	proteoglycan 3 [Source:MGI Symbol;Acc:MGI:1858200]
ENSMUSG00000032852	ENSMUSG00000032852	65.8974	33.6585	12	0	0	0	Rspo4	228770	ENSMUSG00000032852	GO:0005576|GO:0008201|GO:0016055	R-spondin family, member 4 [Source:MGI Symbol;Acc:MGI:1924467]
ENSMUSG00000027656	ENSMUSG00000027656	13	7	13	0	0	0	Wisp2	22403	ENSMUSG00000027656	GO:0001558|GO:0005515|GO:0005520|GO:0005576|GO:0005615|GO:0005737|GO:0005886|GO:0008083|GO:0008285|GO:0009986	WNT1 inducible signaling pathway protein 2 [Source:MGI Symbol;Acc:MGI:1328326]
ENSMUSG00000016995	ENSMUSG00000016995	66.5115	65.6154	74.9938	0	0	0	Matn4	17183	ENSMUSG00000016995	GO:0005509|GO:0005515|GO:0048678	matrilin 4 [Source:MGI Symbol;Acc:MGI:1328314]
ENSMUSG00000027570	ENSMUSG00000027570	97	122.454	105.625	0	0	0	Col9a3	12841	ENSMUSG00000027570	GO:0005594|GO:0008584|GO:0008585	collagen, type IX, alpha 3 [Source:MGI Symbol;Acc:MGI:894686]
ENSMUSG00000016356	ENSMUSG00000016356	31.1622	27.9433	29.5132	0	0	0	Col20a1	73368	ENSMUSG00000016356	GO:0003674|GO:0005515|GO:0005575|GO:0005581|GO:0005615|GO:0008150	collagen, type XX, alpha 1 [Source:MGI Symbol;Acc:MGI:1920618]
ENSMUSG00000063600	ENSMUSG00000063600	2	0	2	0	0	0	Egfem1	75740	ENSMUSG00000063600	GO:0005509|GO:0005515|GO:0005575|GO:0008150	EGF-like and EMI domain containing 1 [Source:MGI Symbol;Acc:MGI:1922990]
ENSMUSG00000027788	ENSMUSG00000027788	0	0	0	0	0	0	Otol1	229389	ENSMUSG00000027788	GO:0003674|GO:0005515|GO:0005575|GO:0005581|GO:0008150	otolin 1 homolog (zebrafish) [Source:MGI Symbol;Acc:MGI:2685260]
ENSMUSG00000033860	ENSMUSG00000033860	5	4	10	0	0	0	Fgg	99571	ENSMUSG00000033860	GO:0005102|GO:0005577|GO:0005615|GO:0005938|GO:0007165|GO:0009897|GO:0030168|GO:0030674|GO:0031091|GO:0043499|GO:0051258|GO:0051592|GO:0072562	fibrinogen gamma chain [Source:MGI Symbol;Acc:MGI:95526]
ENSMUSG00000028001	ENSMUSG00000028001	3	4	1	0	0	0	Fga	14161	ENSMUSG00000028001	GO:0005102|GO:0005515|GO:0005577|GO:0005615|GO:0005938|GO:0007165|GO:0007596|GO:0009897|GO:0030168|GO:0030674|GO:0031091|GO:0043499|GO:0051258|GO:0051592	fibrinogen alpha chain [Source:MGI Symbol;Acc:MGI:1316726]
ENSMUSG00000033831	ENSMUSG00000033831	7	22	8	0	0	0	Fgb	110135	ENSMUSG00000033831	GO:0005102|GO:0005577|GO:0005938|GO:0007165|GO:0009897|GO:0030168|GO:0030674|GO:0031091|GO:0043499|GO:0051087|GO:0051258|GO:0051592|GO:0072562	fibrinogen beta chain [Source:MGI Symbol;Acc:MGI:99501]
ENSMUSG00000004892	ENSMUSG00000004892	4	3	6	0	0	0	Bcan	12032	ENSMUSG00000004892	GO:0005509|GO:0005515|GO:0005540|GO:0005578|GO:0005615|GO:0007155|GO:0021766|GO:0030246|GO:0030425|GO:0045202|GO:0048168	brevican [Source:MGI Symbol;Acc:MGI:1096385]
ENSMUSG00000004894	ENSMUSG00000004894	1	0	0	0	0	0	Hapln2	73940	ENSMUSG00000004894	GO:0005515|GO:0005540|GO:0005578|GO:0007155	hyaluronan and proteoglycan link protein 2 [Source:MGI Symbol;Acc:MGI:2137300]
ENSMUSG00000074489	ENSMUSG00000074489	18.1	15.5	20.1256	0	0	0	Bglap-rs1	12095	ENSMUSG00000074489	GO:0005509|GO:0005576|GO:0008150|GO:0030500|GO:0031214	bone gamma-carboxyglutamate protein, related sequence 1 [Source:MGI Symbol;Acc:MGI:88155]
ENSMUSG00000074486	ENSMUSG00000074486	0.333333	0.5	2.18301	0	0	0	Bglap2	12097	ENSMUSG00000074486	GO:0005509|GO:0005576|GO:0005615|GO:0030500|GO:0031016|GO:0031214|GO:0032024|GO:0032869|GO:0042593|GO:0044242|GO:0044342|GO:0046848	bone gamma-carboxyglutamate protein 2 [Source:MGI Symbol;Acc:MGI:88157]
ENSMUSG00000045326	ENSMUSG00000045326	3.14286	2.39286	2.7	0	0	0	Fndc7	320181	ENSMUSG00000045326	GO:0003674|GO:0005515|GO:0005575|GO:0005576|GO:0008150	fibronectin type III domain containing 7 [Source:MGI Symbol;Acc:MGI:2443535]
ENSMUSG00000059857	ENSMUSG00000059857	27.2895	29	30.65	0	0	0	Ntng1	80883	ENSMUSG00000059857	GO:0003674|GO:0005515|GO:0005886|GO:0007409|GO:0046658	netrin G1 [Source:MGI Symbol;Acc:MGI:1934028]
ENSMUSG00000058897	ENSMUSG00000058897	82	91	45.0789	0	0	0	Col25a1	77018	ENSMUSG00000058897	GO:0001540|GO:0005576|GO:0005581|GO:0005615|GO:0005887|GO:0008150|GO:0008201	collagen, type XXV, alpha 1 [Source:MGI Symbol;Acc:MGI:1924268]
ENSMUSG00000028197	ENSMUSG00000028197	167.744	172	126	0	0	0	Col24a1	71355	ENSMUSG00000028197	GO:0003674|GO:0005201|GO:0005575|GO:0005581|GO:0008150	collagen, type XXIV, alpha 1 [Source:MGI Symbol;Acc:MGI:1918605]
ENSMUSG00000028364	ENSMUSG00000028364	293.512	270.465	358.076	0.123116	0	0.461392	Tnc	21923	ENSMUSG00000028364	GO:0005102|GO:0005515|GO:0005576|GO:0005604|GO:0005614|GO:0005615|GO:0007155|GO:0007165|GO:0007528|GO:0008284|GO:0009611|GO:0010628|GO:0014012|GO:0031012|GO:0045545|GO:0060739|GO:0060740	tenascin C [Source:MGI Symbol;Acc:MGI:101922]
ENSMUSG00000047636	ENSMUSG00000047636	15	14	14	0	0	0	Cdcp2	242603	ENSMUSG00000047636	GO:0003674|GO:0005575|GO:0005576|GO:0008150	CUB domain containing protein 2 [Source:MGI Symbol;Acc:MGI:3045328]
ENSMUSG00000028600	ENSMUSG00000028600	92.5732	114.607	43	0	0	0	Podn	242608	ENSMUSG00000028600	GO:0005515|GO:0005518|GO:0005578|GO:0005615|GO:0005737|GO:0008285|GO:0030336	podocan [Source:MGI Symbol;Acc:MGI:2674939]
ENSMUSG00000028626	ENSMUSG00000028626	78.975	84.9744	114.255	0	0	0.142199	Col9a2	12840	ENSMUSG00000028626	GO:0005594	collagen, type IX, alpha 2 [Source:MGI Symbol;Acc:MGI:88466]
ENSMUSG00000056174	ENSMUSG00000056174	42	46	74	0	0	0	Col8a2	329941	ENSMUSG00000056174	GO:0001525|GO:0005515|GO:0005581|GO:0005604|GO:0007155|GO:0031012|GO:0048593|GO:0050673	collagen, type VIII, alpha 2 [Source:MGI Symbol;Acc:MGI:88464]
ENSMUSG00000040690	ENSMUSG00000040690	113	107.258	118.714	0	0	0	Col16a1	107581	ENSMUSG00000040690	GO:0005178|GO:0005515|GO:0005581|GO:0007155|GO:0071230	collagen, type XVI, alpha 1 [Source:MGI Symbol;Acc:MGI:1095396]
ENSMUSG00000040533	ENSMUSG00000040533	6	2	2	0	0	0	Matn1	17180	ENSMUSG00000040533	GO:0002062|GO:0003429|GO:0005509|GO:0005515|GO:0005578|GO:0030500	matrilin 1, cartilage matrix protein [Source:MGI Symbol;Acc:MGI:106591]
ENSMUSG00000028753	ENSMUSG00000028753	57	38	36.3359	0	0	0	Vwa5b1	75718	ENSMUSG00000028753	GO:0003674|GO:0005515|GO:0005575|GO:0005576|GO:0008150	von Willebrand factor A domain containing 5B1 [Source:MGI Symbol;Acc:MGI:1922968]
ENSMUSG00000042116	ENSMUSG00000042116	31.6967	31.575	25.5	0	0	0	Vwa1	246228	ENSMUSG00000042116	GO:0005515|GO:0005576|GO:0005604|GO:0005614|GO:0030198|GO:0031012|GO:0042802|GO:0048266	von Willebrand factor A domain containing 1 [Source:MGI Symbol;Acc:MGI:2179729]
ENSMUSG00000039899	ENSMUSG00000039899	27	30	20	0	0	0	Fgl2	14190	ENSMUSG00000039899	GO:0005102|GO:0005615|GO:0007165|GO:0019835	fibrinogen-like protein 2 [Source:MGI Symbol;Acc:MGI:103266]
ENSMUSG00000042453	ENSMUSG00000042453	386.375	228.042	222.333	0	0	0	Reln	19699	ENSMUSG00000042453	GO:0000904|GO:0001764|GO:0005515|GO:0005578|GO:0005615|GO:0005737|GO:0006508|GO:0007155|GO:0007411|GO:0007417|GO:0007420|GO:0007616|GO:0008236|GO:0008306|GO:0010001|GO:0010976|GO:0014068|GO:0016358|GO:0016477|GO:0018108|GO:0021511|GO:0021517|GO:0021766|GO:0021800|GO:0021987|GO:0030425|GO:0030900|GO:0032008|GO:0032793|GO:0035418|GO:0038026|GO:0045860|GO:0046872|GO:0048265|GO:0050731|GO:0050795|GO:…	reelin [Source:MGI Symbol;Acc:MGI:103022]
ENSMUSG00000036256	ENSMUSG00000036256	19.0359	22.0545	26.0881	0	0	0	Igfbp7	29817	ENSMUSG00000036256	GO:0001558|GO:0005515|GO:0005520|GO:0005576|GO:0005615|GO:0007155|GO:0031012|GO:0048839	insulin-like growth factor binding protein 7 [Source:MGI Symbol;Acc:MGI:1352480]
ENSMUSG00000029288	ENSMUSG00000029288	0	0	0	0	0	0	Ambn	11698	ENSMUSG00000029288	GO:0005578|GO:0007155|GO:0008083|GO:0008283|GO:0030021|GO:0030198|GO:0030345|GO:0031214|GO:0042475	ameloblastin [Source:MGI Symbol;Acc:MGI:104655]
ENSMUSG00000053268	ENSMUSG00000053268	0	0	0	0	0	0	Dspp	666279	ENSMUSG00000053268	GO:0071460	dentin sialophosphoprotein [Source:MGI Symbol;Acc:MGI:109172]
ENSMUSG00000029307	ENSMUSG00000029307	2	1	2	0	0	0	Dmp1	13406	ENSMUSG00000029307	GO:0001503|GO:0005578|GO:0005634|GO:0005730|GO:0005737|GO:0010811|GO:0030198|GO:0031214|GO:0043231|GO:0050840	dentin matrix protein 1 [Source:MGI Symbol;Acc:MGI:94910]
ENSMUSG00000029306	ENSMUSG00000029306	12.325	35	38	0	0	0	Ibsp	15891	ENSMUSG00000029306	GO:0001503|GO:0005576|GO:0005615|GO:0007155|GO:0030198|GO:0031214|GO:0031988|GO:0071363	integrin binding sialoprotein [Source:MGI Symbol;Acc:MGI:96389]
ENSMUSG00000053863	ENSMUSG00000053863	0	0	0	0	0	0	Mepe	94111	ENSMUSG00000053863	GO:0001501|GO:0003674|GO:0005515|GO:0005578|GO:0030502	matrix extracellular phosphoglycoprotein with ASARM motif (bone) [Source:MGI Symbol;Acc:MGI:2137384]
ENSMUSG00000029304	ENSMUSG00000029304	18	12.9865	11	0	0	0	Spp1	20750	ENSMUSG00000029304	GO:0001503|GO:0001649|GO:0005125|GO:0005576|GO:0005615|GO:0005737|GO:0006954|GO:0007155|GO:0010033|GO:0010811|GO:0030154|GO:0030593|GO:0031214|GO:0031988|GO:0033280|GO:0042995|GO:0043066|GO:0045177|GO:0045780|GO:0048471|GO:0048545|GO:0048685|GO:0050840	secreted phosphoprotein 1 [Source:MGI Symbol;Acc:MGI:98389]
ENSMUSG00000029675	ENSMUSG00000029675	56.3	34	37.75	0	0	0	Eln	13717	ENSMUSG00000029675	GO:0001974|GO:0005515|GO:0005576|GO:0005578|GO:0005739|GO:0007519|GO:0030023|GO:0030198|GO:0030833|GO:0043149|GO:0050840|GO:0071953	elastin [Source:MGI Symbol;Acc:MGI:95317]
ENSMUSG00000004948	ENSMUSG00000004948	0	0	0	0	0	0	Zp3	22788	ENSMUSG00000004948	GO:0001669|GO:0001809|GO:0001825|GO:0002081|GO:0002455|GO:0002687|GO:0002922|GO:0004871|GO:0005384|GO:0005515|GO:0005578|GO:0005615|GO:0005737|GO:0005771|GO:0005783|GO:0005794|GO:0005886|GO:0006828|GO:0006886|GO:0007339|GO:0010513|GO:0016021|GO:0030141|GO:0030246|GO:0031012|GO:0032729|GO:0032753|GO:0035556|GO:0035803|GO:0042102|GO:0045860|GO:0045892|GO:0045893|GO:0048015|GO:0048471|GO:0048599|GO:…	zona pellucida glycoprotein 3 [Source:MGI Symbol;Acc:MGI:99215]
ENSMUSG00000068794	ENSMUSG00000068794	0	0	0	0	0	0	Col28a1	213945	ENSMUSG00000068794	GO:0003674|GO:0004867|GO:0005515|GO:0005581|GO:0005604|GO:0007155|GO:0008150	collagen, type XXVIII, alpha 1 [Source:MGI Symbol;Acc:MGI:2685312]
ENSMUSG00000079679	ENSMUSG00000079679	2	0	2	0	0	0	Vwde	232585	ENSMUSG00000079679	GO:0003674|GO:0005575|GO:0005576|GO:0008150	von Willebrand factor D and EGF domains [Source:MGI Symbol;Acc:MGI:2685313]
ENSMUSG00000029797	ENSMUSG00000029797	108.791	101.195	74.4955	0	0	0	Sspo		ENSMUSG00000029797	GO:0003674|GO:0005179|GO:0005515|GO:0005576|GO:0005615|GO:0005737|GO:0007155|GO:0008150|GO:0030414	SCO-spondin [Source:MGI Symbol;Acc:MGI:2674311]
ENSMUSG00000054641	ENSMUSG00000054641	56	0	0	0	0	0	Mmrn1	70945	ENSMUSG00000054641	GO:0003674|GO:0005509|GO:0005515|GO:0005575|GO:0008150	multimerin 1 [Source:MGI Symbol;Acc:MGI:1918195]
ENSMUSG00000030116	ENSMUSG00000030116	8	4	4	0	0	0	Mfap5	50530	ENSMUSG00000030116	GO:0001527|GO:0030023|GO:0031012|GO:0043206	microfibrillar associated protein 5 [Source:MGI Symbol;Acc:MGI:1354387]
ENSMUSG00000001930	ENSMUSG00000001930	391	374.41	451.044	0	0	0	Vwf	22371	ENSMUSG00000001930	GO:0001889|GO:0001890|GO:0001948|GO:0002020|GO:0005178|GO:0005515|GO:0005518|GO:0005576|GO:0005578|GO:0005783|GO:0007155|GO:0007596|GO:0007599|GO:0009897|GO:0019865|GO:0030168|GO:0031012|GO:0031589|GO:0033093|GO:0042803|GO:0047485|GO:0051087|GO:0051260	Von Willebrand factor homolog [Source:MGI Symbol;Acc:MGI:98941]
ENSMUSG00000030218	ENSMUSG00000030218	18	18	18	0	0	0	Mgp	17313	ENSMUSG00000030218	GO:0001503|GO:0005509|GO:0005576|GO:0005615|GO:0005783|GO:0007584|GO:0009612|GO:0009725|GO:0030154|GO:0030324|GO:0030500|GO:0031012|GO:0043234|GO:0048306|GO:0048754|GO:0051216|GO:0051592	matrix Gla protein [Source:MGI Symbol;Acc:MGI:96976]
ENSMUSG00000074378	ENSMUSG00000074378	0	0	0	0	0	0	Bsph1	330470	ENSMUSG00000074378	GO:0003674|GO:0005575|GO:0005615|GO:0007338|GO:0008150|GO:0048240	binder of sperm protein homolog 1 [Source:MGI Symbol;Acc:MGI:2685613]
ENSMUSG00000078800	ENSMUSG00000078800	0	0	0	0	0	0	Bsph2	77684	ENSMUSG00000078800	GO:0003674|GO:0005575|GO:0008150	binder of sperm protein homolog 2 [Source:MGI Symbol;Acc:MGI:1924934]
ENSMUSG00000036560	ENSMUSG00000036560	37.1959	39.088	49.0446	0	0	0	Lgi4	243914	ENSMUSG00000036560	GO:0003674|GO:0005515|GO:0005615|GO:0008344|GO:0022011|GO:0042551|GO:0042552	leucine-rich repeat LGI family, member 4 [Source:MGI Symbol;Acc:MGI:2180197]
ENSMUSG00000070564	ENSMUSG00000070564	10.5921	10.5244	10.5	0	0	0	Ntn5	243967	ENSMUSG00000070564	GO:0003674|GO:0005515|GO:0005575|GO:0005576|GO:0008150	netrin 5 [Source:MGI Symbol;Acc:MGI:2685330]
ENSMUSG00000009487	ENSMUSG00000009487	8.61538	2.05	2.25	0	0	0	Otog	18419	ENSMUSG00000009487	GO:0005198|GO:0005515|GO:0005578|GO:0005615|GO:0005829|GO:0007155|GO:0007596|GO:0007605|GO:0008344|GO:0016324|GO:0046373|GO:0046556	otogelin [Source:MGI Symbol;Acc:MGI:1202064]
ENSMUSG00000055409	ENSMUSG00000055409	22	24	22	0	0	0	Nell1	338352	ENSMUSG00000055409	GO:0005080|GO:0005509|GO:0005515|GO:0005576|GO:0005635|GO:0005737|GO:0006917|GO:0010468|GO:0030154|GO:0030501|GO:0033689|GO:0045669|GO:0048471|GO:2000599	NEL-like 1 [Source:MGI Symbol;Acc:MGI:2443902]
ENSMUSG00000030607	ENSMUSG00000030607	16	6	14	0	0	0	Acan	11595	ENSMUSG00000030607	GO:0001502|GO:0001503|GO:0002063|GO:0005509|GO:0005515|GO:0005540|GO:0005578|GO:0005604|GO:0007155|GO:0009314|GO:0009612|GO:0009629|GO:0009749|GO:0010259|GO:0010447|GO:0014070|GO:0021510|GO:0030166|GO:0030199|GO:0030246|GO:0030336|GO:0031012|GO:0042493|GO:0060591|GO:0072534	aggrecan [Source:MGI Symbol;Acc:MGI:99602]
ENSMUSG00000030911	ENSMUSG00000030911	0	0	0	0	0	0	Zp2	22787	ENSMUSG00000030911	GO:0005515|GO:0005578|GO:0005771|GO:0005783|GO:0005794|GO:0005886|GO:0006886|GO:0007339|GO:0016021|GO:0030141|GO:0031012|GO:0032190|GO:0060468	zona pellucida glycoprotein 2 [Source:MGI Symbol;Acc:MGI:99214]
ENSMUSG00000030889	ENSMUSG00000030889	12	8	9	0	0	0	Vwa3a	233813	ENSMUSG00000030889	GO:0003674|GO:0005515|GO:0005575|GO:0008150	von Willebrand factor A domain containing 3A [Source:MGI Symbol;Acc:MGI:3041229]
ENSMUSG00000047517	ENSMUSG00000047517	2	0	0	0	0	0	Dmbt1	12945	ENSMUSG00000047517	GO:0001824|GO:0001833|GO:0005044|GO:0005515|GO:0005578|GO:0005622|GO:0005737|GO:0016020|GO:0030154|GO:0030670|GO:0030858|GO:0042246|GO:0043627	deleted in malignant brain tumors 1 [Source:MGI Symbol;Acc:MGI:106210]
ENSMUSG00000006204	ENSMUSG00000006204	0	0	0	0	0	0	5430419D17Rik	71395	ENSMUSG00000006204	GO:0005044|GO:0005576|GO:0008150|GO:0016020	RIKEN cDNA 5430419D17 gene [Source:MGI Symbol;Acc:MGI:1918645]
ENSMUSG00000031594	ENSMUSG00000031594	0	16	0	0	0	0	Fgl1	234199	ENSMUSG00000031594	GO:0005102|GO:0005615|GO:0007165|GO:0035634	fibrinogen-like protein 1 [Source:MGI Symbol;Acc:MGI:102795]
ENSMUSG00000054162	ENSMUSG00000054162	58	48.425	41	0	0	0	Spock3	72902	ENSMUSG00000054162	GO:0005509|GO:0005515|GO:0005539|GO:0005578|GO:0005615|GO:0007165|GO:0008191|GO:0010951|GO:0019800|GO:0031012	sparc/osteonectin, cwcv and kazal-like domains proteoglycan 3 [Source:MGI Symbol;Acc:MGI:1920152]
ENSMUSG00000044006	ENSMUSG00000044006	10	20	16	0	0	0	Cilp2	68709	ENSMUSG00000044006	GO:0003674|GO:0004180|GO:0005515|GO:0005575|GO:0008150|GO:0030246	cartilage intermediate layer protein 2 [Source:MGI Symbol;Acc:MGI:1915959]
ENSMUSG00000007594	ENSMUSG00000007594	4	6	2	0	0	0	Hapln4	330790	ENSMUSG00000007594	GO:0005515|GO:0005540|GO:0005575|GO:0005578|GO:0007155|GO:0008150	hyaluronan and proteoglycan link protein 4 [Source:MGI Symbol;Acc:MGI:2679531]
ENSMUSG00000002341	ENSMUSG00000002341	51.929	59.425	41.8236	0	0	0	Ncan	13004	ENSMUSG00000002341	GO:0005509|GO:0005515|GO:0005540|GO:0005576|GO:0005886|GO:0007155|GO:0030246|GO:0051823	neurocan [Source:MGI Symbol;Acc:MGI:104694]
ENSMUSG00000031849	ENSMUSG00000031849	22	17	20	0	0	0	Comp	12845	ENSMUSG00000031849	GO:0003417|GO:0005509|GO:0005515|GO:0005518|GO:0005576|GO:0005578|GO:0005615|GO:0006915|GO:0007155|GO:0008201|GO:0031012|GO:0043066|GO:0043395|GO:0060173	cartilage oligomeric matrix protein [Source:MGI Symbol;Acc:MGI:88469]
ENSMUSG00000012889	ENSMUSG00000012889	0	0	0	0	0	0	Podnl1	244550	ENSMUSG00000012889	GO:0003674|GO:0005515|GO:0005575|GO:0005578|GO:0008150	podocan-like 1 [Source:MGI Symbol;Acc:MGI:2685352]
ENSMUSG00000031825	ENSMUSG00000031825	131	125	188	0	0	0.23404	Crispld2	78892	ENSMUSG00000031825	GO:0005539|GO:0005576|GO:0008201|GO:0030133|GO:0030198|GO:0031012	cysteine-rich secretory protein LCCL domain containing 2 [Source:MGI Symbol;Acc:MGI:1926142]
ENSMUSG00000004098	ENSMUSG00000004098	34.6341	29	16	0	0	0	Col5a3	53867	ENSMUSG00000004098	GO:0005198|GO:0005201|GO:0005581|GO:0005588|GO:0007160|GO:0008201|GO:0030198|GO:0031012|GO:0043394	collagen, type V, alpha 3 [Source:MGI Symbol;Acc:MGI:1858212]
ENSMUSG00000037705	ENSMUSG00000037705	20	4	14	0	0	0	Tecta	21683	ENSMUSG00000037705	GO:0005201|GO:0005515|GO:0005578|GO:0005886|GO:0007160|GO:0007605|GO:0031225	tectorin alpha [Source:MGI Symbol;Acc:MGI:109575]
ENSMUSG00000046167	ENSMUSG00000046167	24	8	11	0	0	0	Gldn	235379	ENSMUSG00000046167	GO:0003674|GO:0005515|GO:0005581|GO:0005615|GO:0005886|GO:0007399|GO:0008150|GO:0016021|GO:0030154	gliomedin [Source:MGI Symbol;Acc:MGI:2388361]
ENSMUSG00000042254	ENSMUSG00000042254	4	9	11	0	0	0	Cilp	214425	ENSMUSG00000042254	GO:0003674|GO:0005515|GO:0005578|GO:0005615|GO:0043569|GO:0044420	cartilage intermediate layer protein, nucleotide pyrophosphohydrolase [Source:MGI Symbol;Acc:MGI:2444507]
ENSMUSG00000032357	ENSMUSG00000032357	0	0	0	0	0	0	Tinag	26944	ENSMUSG00000032357	GO:0005044|GO:0005604|GO:0006508|GO:0006955|GO:0007155|GO:0008234|GO:0030247	tubulointerstitial nephritis antigen [Source:MGI Symbol;Acc:MGI:1349477]
ENSMUSG00000032332	ENSMUSG00000032332	118	76	94	0	0	0	Col12a1	12816	ENSMUSG00000032332	GO:0005515|GO:0005595|GO:0005615|GO:0007155|GO:0031012	collagen, type XII, alpha 1 [Source:MGI Symbol;Acc:MGI:88448]
ENSMUSG00000032343	ENSMUSG00000032343	2	0	0	0	0	0	Impg1	63859	ENSMUSG00000032343	GO:0005576	interphotoreceptor matrix proteoglycan 1 [Source:MGI Symbol;Acc:MGI:1926876]
ENSMUSG00000043719	ENSMUSG00000043719	0	7	5	0	0	0	Col6a6	245026	ENSMUSG00000043719	GO:0003674|GO:0005515|GO:0005581|GO:0007155|GO:0031012	collagen, type VI, alpha 6 [Source:MGI Symbol;Acc:MGI:2444259]
ENSMUSG00000091345	ENSMUSG00000091345	2	0	7	0	0	0	Col6a5	665033	ENSMUSG00000091345	GO:0003674|GO:0005515|GO:0005576	collagen, type VI, alpha 5 [Source:MGI Symbol;Acc:MGI:3648134]
ENSMUSG00000032572	ENSMUSG00000032572	0	0	4	0	0	0	Col6a4	68553	ENSMUSG00000032572	GO:0003674|GO:0005515|GO:0005576|GO:0005581|GO:0007155|GO:0043234|GO:0070208	collagen, type VI, alpha 4 [Source:MGI Symbol;Acc:MGI:1915803]
ENSMUSG00000019899	ENSMUSG00000019899	25.25	22	21.0513	0	0	0	Lama2	16773	ENSMUSG00000019899	GO:0005102|GO:0005515|GO:0005604|GO:0005605|GO:0005606|GO:0007155|GO:0007411|GO:0016020|GO:0016192|GO:0030155|GO:0030334|GO:0032224|GO:0042383|GO:0045995	laminin, alpha 2 [Source:MGI Symbol;Acc:MGI:99912]
ENSMUSG00000039462	ENSMUSG00000039462	2	0	0	0	0	0	Col10a1	12813	ENSMUSG00000039462	GO:0005515|GO:0005578|GO:0005581|GO:0005938	collagen, type X, alpha 1 [Source:MGI Symbol;Acc:MGI:88445]
ENSMUSG00000062074	ENSMUSG00000062074	32.008	35.825	23.8551	0	0	0	Wisp3	327743	ENSMUSG00000062074	GO:0001558|GO:0003674|GO:0005520|GO:0005575|GO:0005576|GO:0008083	WNT1 inducible signaling pathway protein 3 [Source:MGI Symbol;Acc:MGI:2685581]
ENSMUSG00000009654	ENSMUSG00000009654	7	18	21	0	0	0	Oit3	18302	ENSMUSG00000009654	GO:0005509|GO:0005515|GO:0005635	oncoprotein induced transcript 3 [Source:MGI Symbol;Acc:MGI:1201782]
ENSMUSG00000020077	ENSMUSG00000020077	2	5.11111	9	0	0	0	Srgn	19073	ENSMUSG00000020077	GO:0000139|GO:0005515|GO:0005518|GO:0005615|GO:0005794|GO:0006915|GO:0016485|GO:0030502|GO:0031214|GO:0033364|GO:0033371|GO:0033373|GO:0033382|GO:0042588|GO:0042629|GO:0050710	serglycin [Source:MGI Symbol;Acc:MGI:97756]
ENSMUSG00000020241	ENSMUSG00000020241	138.071	180	200	0	0	0	Col6a2	12834	ENSMUSG00000020241	GO:0005515|GO:0005576|GO:0005581|GO:0005615|GO:0007155|GO:0009749|GO:0031012|GO:0042383|GO:0043234|GO:0070208	collagen, type VI, alpha 2 [Source:MGI Symbol;Acc:MGI:88460]
ENSMUSG00000001119	ENSMUSG00000001119	114.512	86	145.641	0	0	0	Col6a1	12833	ENSMUSG00000001119	GO:0005515|GO:0005576|GO:0005581|GO:0007155|GO:0031012|GO:0042383|GO:0043234|GO:0048407|GO:0070208|GO:0071230	collagen, type VI, alpha 1 [Source:MGI Symbol;Acc:MGI:88459]
ENSMUSG00000069581	ENSMUSG00000069581	35.2754	37.2896	36.7341	0	0	0	Tspear	252974	ENSMUSG00000069581	GO:0003674|GO:0007605|GO:0060170	thrombospondin type laminin G domain and EAR repeats [Source:MGI Symbol;Acc:MGI:2671932]
ENSMUSG00000020019	ENSMUSG00000020019	67.8611	70.4579	85	0	0	0	Ntn4	57764	ENSMUSG00000020019	GO:0005515|GO:0005604|GO:0016322|GO:0043237|GO:0060668	netrin 4 [Source:MGI Symbol;Acc:MGI:1888978]
ENSMUSG00000019929	ENSMUSG00000019929	36	48.1351	73	0	0	0.0660253	Dcn	13179	ENSMUSG00000019929	GO:0001822|GO:0001890|GO:0005515|GO:0005518|GO:0005539|GO:0005578|GO:0005589|GO:0005615|GO:0007519|GO:0007568|GO:0009612|GO:0019800|GO:0031012|GO:0032496|GO:0042060|GO:0047485|GO:0050840	decorin [Source:MGI Symbol;Acc:MGI:94872]
ENSMUSG00000019932	ENSMUSG00000019932	0	0	2	0	0	0	Kera	16545	ENSMUSG00000019932	GO:0005515|GO:0005578|GO:0061303	keratocan [Source:MGI Symbol;Acc:MGI:1202398]
ENSMUSG00000019936	ENSMUSG00000019936	2	0	4	0	0	0	Epyc	13516	ENSMUSG00000019936	GO:0005515|GO:0005578	epiphycan [Source:MGI Symbol;Acc:MGI:107942]
ENSMUSG00000091455	ENSMUSG00000091455	0	0	3	0	0	0	Otogl	628870	ENSMUSG00000091455	GO:0003674|GO:0005575|GO:0008150|GO:0046373|GO:0046556	otogelin-like [Source:MGI Symbol;Acc:MGI:3647600]
ENSMUSG00000020429	ENSMUSG00000020429	0	8	2	0	0	0	Igfbp1	16006	ENSMUSG00000020429	GO:0001558|GO:0005520|GO:0005576|GO:0005615|GO:0008286|GO:0030307|GO:0042246	insulin-like growth factor binding protein 1 [Source:MGI Symbol;Acc:MGI:96436]
ENSMUSG00000020467	ENSMUSG00000020467	29.9268	22.1463	38	0	0	0	Efemp1	216616	ENSMUSG00000020467	GO:0005006|GO:0005154|GO:0005509|GO:0005515|GO:0005578|GO:0005615|GO:0006355|GO:0007173|GO:0008083|GO:0018108|GO:0031012|GO:0032331	epidermal growth factor-containing fibulin-like extracellular matrix protein 1 [Source:MGI Symbol;Acc:MGI:1339998]
ENSMUSG00000018844	ENSMUSG00000018844	7.00304	0	12	0	0	0	Fndc8	78919	ENSMUSG00000018844	GO:0003674|GO:0005515|GO:0005575|GO:0008150	fibronectin type III domain containing 8 [Source:MGI Symbol;Acc:MGI:1926169]
ENSMUSG00000039084	ENSMUSG00000039084	2	7	2	0	0	0	Chad	12643	ENSMUSG00000039084	GO:0001502|GO:0005515|GO:0005578	chondroadherin [Source:MGI Symbol;Acc:MGI:1096866]
ENSMUSG00000020953	ENSMUSG00000020953	40.3846	60.2432	27	0	0	0	Coch	12810	ENSMUSG00000020953	GO:0003674|GO:0005515|GO:0005575|GO:0005615|GO:0007605|GO:0008360	coagulation factor C homolog (Limulus polyphemus) [Source:MGI Symbol;Acc:MGI:1278313]
ENSMUSG00000021223	ENSMUSG00000021223	32	17	14	0	0	0	Papln	170721	ENSMUSG00000021223	GO:0004222|GO:0004867|GO:0005515|GO:0005604|GO:0008233|GO:0008270|GO:0031012	papilin, proteoglycan-like sulfated glycoprotein [Source:MGI Symbol;Acc:MGI:2386139]
ENSMUSG00000002020	ENSMUSG00000002020	28.5	24	26	0	0	0	Ltbp2	16997	ENSMUSG00000002020	GO:0005509|GO:0005515|GO:0005615|GO:0008150|GO:0031012	latent transforming growth factor beta binding protein 2 [Source:MGI Symbol;Acc:MGI:99502]
ENSMUSG00000021186	ENSMUSG00000021186	25	20	47	0	0	0	Fbln5	23876	ENSMUSG00000021186	GO:0001558|GO:0005509|GO:0005515|GO:0005615|GO:0005737|GO:0007155|GO:0008022|GO:0030198|GO:0031012|GO:0034394|GO:0048251|GO:0071953|GO:2000121	fibulin 5 [Source:MGI Symbol;Acc:MGI:1346091]
ENSMUSG00000043631	ENSMUSG00000043631	10.9856	11.1952	27.5976	0	0	0	Ecm2	407800	ENSMUSG00000043631	GO:0005515|GO:0005518|GO:0005614|GO:0008201|GO:0010811|GO:0030198|GO:0031012|GO:0070052	extracellular matrix protein 2, female organ and adipocyte specific [Source:MGI Symbol;Acc:MGI:3039578]
ENSMUSG00000021388	ENSMUSG00000021388	0	0	0.35	0	0	0	Aspn	66695	ENSMUSG00000021388	GO:0005509|GO:0005515|GO:0005578|GO:0030282|GO:0030512|GO:0031012|GO:0070171	asporin [Source:MGI Symbol;Acc:MGI:1913945]
ENSMUSG00000048368	ENSMUSG00000048368	0	1.025	0.075	0	0	0	Omd	27047	ENSMUSG00000048368	GO:0005515|GO:0005578|GO:0007155	osteomodulin [Source:MGI Symbol;Acc:MGI:1350918]
ENSMUSG00000021390	ENSMUSG00000021390	2	0	0	0	0	0	Ogn	18295	ENSMUSG00000021390	GO:0005515|GO:0005578|GO:0005615|GO:0008083|GO:0031012	osteoglycin [Source:MGI Symbol;Acc:MGI:109278]
ENSMUSG00000056222	ENSMUSG00000056222	11.8878	11.2683	10	0	0	0	Spock1	20745	ENSMUSG00000056222	GO:0001764|GO:0004869|GO:0005509|GO:0005515|GO:0005578|GO:0005615|GO:0005737|GO:0007165|GO:0008191|GO:0010812|GO:0010951|GO:0010977|GO:0016528|GO:0021953|GO:0022008|GO:0031594|GO:0033268	sparc/osteonectin, cwcv and kazal-like domains proteoglycan 1 [Source:MGI Symbol;Acc:MGI:105371]
ENSMUSG00000034488	ENSMUSG00000034488	121.475	90	100	0	0	0	Edil3	13612	ENSMUSG00000034488	GO:0005509|GO:0005515|GO:0005576|GO:0007155|GO:0007275|GO:0010811	EGF-like repeats and discoidin I-like domains 3 [Source:MGI Symbol;Acc:MGI:1329025]
ENSMUSG00000021702	ENSMUSG00000021702	81	81	113	0	0	0.0380861	Thbs4	21828	ENSMUSG00000021702	GO:0001938|GO:0001968|GO:0005178|GO:0005509|GO:0005515|GO:0005518|GO:0005576|GO:0005604|GO:0005615|GO:0007155|GO:0008083|GO:0008201|GO:0016525|GO:0031594|GO:0043237|GO:0048812|GO:0050731|GO:0051260|GO:0051451|GO:0051781|GO:0071603|GO:0090023	thrombospondin 4 [Source:MGI Symbol;Acc:MGI:1101779]
ENSMUSG00000042379	ENSMUSG00000042379	40	34.05	51	0	0	0	Esm1	71690	ENSMUSG00000042379	GO:0001525|GO:0001558|GO:0003674|GO:0005520|GO:0005575|GO:0005576|GO:0008150	endothelial cell-specific molecule 1 [Source:MGI Symbol;Acc:MGI:1918940]
ENSMUSG00000057606	ENSMUSG00000057606	1	4	2.8	0	0	0	Colq	382864	ENSMUSG00000057606	GO:0005515|GO:0005581|GO:0008201|GO:0030054|GO:0042135|GO:0045202	collagen-like tail subunit (single strand of homotrimer) of asymmetric acetylcholinesterase [Source:MGI Symbol;Acc:MGI:1338761]
ENSMUSG00000033595	ENSMUSG00000033595	0	0	3.5	0	0	0	Lgi3	213469	ENSMUSG00000033595	GO:0005515|GO:0005576|GO:0006887|GO:0008021|GO:0017157|GO:0030054|GO:0043005	leucine-rich repeat LGI family, member 3 [Source:MGI Symbol;Acc:MGI:2182619]
ENSMUSG00000051920	ENSMUSG00000051920	14.575	25	14	0	0	0	Rspo2	239405	ENSMUSG00000051920	GO:0001649|GO:0005576|GO:0008201|GO:0009986|GO:0016055|GO:0030282|GO:0035115|GO:0035116|GO:0060437|GO:0060441|GO:0060535|GO:0090263	R-spondin 2 homolog (Xenopus laevis) [Source:MGI Symbol;Acc:MGI:1922667]
ENSMUSG00000037362	ENSMUSG00000037362	4.21429	4	2.4	0	0	0	Nov	18133	ENSMUSG00000037362	GO:0001558|GO:0005515|GO:0005520|GO:0005576|GO:0008083|GO:0010468|GO:0030424|GO:0030425|GO:0031012|GO:0043025|GO:0043231	nephroblastoma overexpressed gene [Source:MGI Symbol;Acc:MGI:109185]
ENSMUSG00000022371	ENSMUSG00000022371	193.2	193.725	240.597	0	0	0.0362065	Col14a1	12818	ENSMUSG00000022371	GO:0005515|GO:0005581|GO:0005615|GO:0007155|GO:0031012	collagen, type XIV, alpha 1 [Source:MGI Symbol;Acc:MGI:1341272]
ENSMUSG00000005124	ENSMUSG00000005124	144	163	190	0	0	0.0412663	Wisp1	22402	ENSMUSG00000005124	GO:0001558|GO:0005515|GO:0005520|GO:0005576|GO:0005737|GO:0007155|GO:0016055	WNT1 inducible signaling pathway protein 1 [Source:MGI Symbol;Acc:MGI:1197008]
ENSMUSG00000063765	ENSMUSG00000063765	110.589	114.613	121.972	0	0	0	Chadl	214685	ENSMUSG00000063765	GO:0003674|GO:0005515|GO:0005575|GO:0008150	chondroadherin-like [Source:MGI Symbol;Acc:MGI:3036284]
ENSMUSG00000023046	ENSMUSG00000023046	8	4	6	0	0	0	Igfbp6	16012	ENSMUSG00000023046	GO:0001558|GO:0005520|GO:0005576|GO:0005615|GO:0005737|GO:0005794|GO:0031994	insulin-like growth factor binding protein 6 [Source:MGI Symbol;Acc:MGI:96441]
ENSMUSG00000046613	ENSMUSG00000046613	41	44.7561	49	0	0	0	Vwa5b2	328643	ENSMUSG00000046613	GO:0003674|GO:0005575|GO:0008150	von Willebrand factor A domain containing 5B2 [Source:MGI Symbol;Acc:MGI:2681859]
ENSMUSG00000022878	ENSMUSG00000022878	2	1.7	2	0	0	0	Adipoq	11450	ENSMUSG00000022878	GO:0001666|GO:0001934|GO:0005102|GO:0005179|GO:0005515|GO:0005581|GO:0005615|GO:0005783|GO:0006006|GO:0006635|GO:0007584|GO:0007623|GO:0009744|GO:0009749|GO:0009967|GO:0010642|GO:0010739|GO:0010745|GO:0010804|GO:0010875|GO:0010906|GO:0014823|GO:0014912|GO:0019395|GO:0030336|GO:0030853|GO:0031667|GO:0031953|GO:0032270|GO:0032720|GO:0032757|GO:0032869|GO:0033034|GO:0033211|GO:0033691|GO:0034115|GO:…	adiponectin, C1Q and collagen domain containing [Source:MGI Symbol;Acc:MGI:106675]
ENSMUSG00000064310	ENSMUSG00000064310	4	0	4	0	0	0	Zpld1	239852	ENSMUSG00000064310	GO:0003674|GO:0005575|GO:0008150|GO:0016021	zona pellucida like domain containing 1 [Source:MGI Symbol;Acc:MGI:2443415]
ENSMUSG00000035270	ENSMUSG00000035270	15	25.5	18.4167	0	0	0	Impg2	224224	ENSMUSG00000035270	GO:0005515|GO:0005540|GO:0005578|GO:0008150|GO:0008201|GO:0016021	interphotoreceptor matrix proteoglycan 2 [Source:MGI Symbol;Acc:MGI:3044955]
ENSMUSG00000035258	ENSMUSG00000035258	127	124.05	92.5946	0	0	0	Abi3bp	320712	ENSMUSG00000035258	GO:0005515|GO:0005518|GO:0005539|GO:0005614|GO:0005615|GO:0008201|GO:0010811|GO:0030198|GO:0031012	ABI gene family, member 3 (NESH) binding protein [Source:MGI Symbol;Acc:MGI:2444583]
ENSMUSG00000068196	ENSMUSG00000068196	6	6	9.25	0	0	0	Col8a1	12837	ENSMUSG00000068196	GO:0001525|GO:0005515|GO:0005581|GO:0005604|GO:0007155|GO:0010811|GO:0031012|GO:0048593|GO:0050673	collagen, type VIII, alpha 1 [Source:MGI Symbol;Acc:MGI:88463]
ENSMUSG00000071984	ENSMUSG00000071984	17	22	16	0	0	0	Fndc1	68655	ENSMUSG00000071984	GO:0001934|GO:0003674|GO:0005515|GO:0005737|GO:0005886|GO:0005911|GO:0010666|GO:0031966|GO:0051223|GO:0071456	fibronectin type III domain containing 1 [Source:MGI Symbol;Acc:MGI:1915905]
ENSMUSG00000023885	ENSMUSG00000023885	40	32	22	0	0	0	Thbs2	21826	ENSMUSG00000023885	GO:0005509|GO:0005515|GO:0005576|GO:0005604|GO:0007155|GO:0008201|GO:0016525|GO:0031012|GO:0051965	thrombospondin 2 [Source:MGI Symbol;Acc:MGI:98738]
ENSMUSG00000046070	ENSMUSG00000046070	24	15	17	0	0	0	Igfals	16005	ENSMUSG00000046070	GO:0005515|GO:0005520|GO:0005634|GO:0007155|GO:0008022|GO:0042567	insulin-like growth factor binding protein, acid labile subunit [Source:MGI Symbol;Acc:MGI:107973]
ENSMUSG00000033327	ENSMUSG00000033327	9	2	2	0	0	0	Tnxb	81877	ENSMUSG00000033327	GO:0005102|GO:0005515|GO:0005518|GO:0005576|GO:0005578|GO:0005583|GO:0005615|GO:0005622|GO:0006629|GO:0006631|GO:0006641|GO:0007160|GO:0007165|GO:0008201|GO:0016337|GO:0030198|GO:0030199|GO:0031012|GO:0032963|GO:0043206|GO:0043506|GO:0048251	tenascin XB [Source:MGI Symbol;Acc:MGI:1932137]
ENSMUSG00000037095	ENSMUSG00000037095	0	0	0	0	0	0	Lrg1	76905	ENSMUSG00000037095	GO:0003674|GO:0005515|GO:0005615|GO:0050873	leucine-rich alpha-2-glycoprotein 1 [Source:MGI Symbol;Acc:MGI:1924155]
ENSMUSG00000024076	ENSMUSG00000024076	12	19	3	0	0	0	Vit	74199	ENSMUSG00000024076	GO:0005515|GO:0005539|GO:0005614|GO:0010811|GO:0030198|GO:0031012	vitrin [Source:MGI Symbol;Acc:MGI:1921449]
ENSMUSG00000024421	ENSMUSG00000024421	120	115	182.303	0	0	0	Lama3	16774	ENSMUSG00000024421	GO:0005102|GO:0005515|GO:0005604|GO:0005606|GO:0005610|GO:0007155|GO:0030155|GO:0030334|GO:0045995	laminin, alpha 3 [Source:MGI Symbol;Acc:MGI:99909]
ENSMUSG00000024940	ENSMUSG00000024940	79.3489	129.653	98.0816	0	0	0	Ltbp3	16998	ENSMUSG00000024940	GO:0001501|GO:0005509|GO:0005515|GO:0005576|GO:0005578|GO:0007179|GO:0030502|GO:0032331|GO:0045780|GO:0046849|GO:0060349|GO:0060430	latent transforming growth factor beta binding protein 3 [Source:MGI Symbol;Acc:MGI:1101355]
ENSMUSG00000024734	ENSMUSG00000024734	0	0	0	0	0	0	Zp1	22786	ENSMUSG00000024734	GO:0005578|GO:0005794|GO:0005886|GO:0007338|GO:0016021|GO:0030141|GO:0031012	zona pellucida glycoprotein 1 [Source:MGI Symbol;Acc:MGI:103073]
ENSMUSG00000067242	ENSMUSG00000067242	23	13	22	0	0	0	Lgi1	56839	ENSMUSG00000067242	GO:0005102|GO:0005515|GO:0005615|GO:0007411|GO:0030054|GO:0030307|GO:0031175|GO:0045202|GO:0050806|GO:0051260	leucine-rich repeat LGI family, member 1 [Source:MGI Symbol;Acc:MGI:1861691]
ENSMUSG00000025064	ENSMUSG00000025064	114.835	94.6297	82.0488	0	0	0	Col17a1	12821	ENSMUSG00000025064	GO:0005515|GO:0005581|GO:0005604|GO:0016021|GO:0030056|GO:0031581	collagen, type XVII, alpha 1 [Source:MGI Symbol;Acc:MGI:88450]
ENSMUSG00000024979	ENSMUSG00000024979	0	0	0	0	0	0	Tectb	21684	ENSMUSG00000024979	GO:0005201|GO:0005578|GO:0005886|GO:0007605|GO:0031225	tectorin beta [Source:MGI Symbol;Acc:MGI:109574]
ENSMUSG00000090084	ENSMUSG00000090084	12.075	7.6125	18.725	0	0	0	Srpx	51795	ENSMUSG00000090084	GO:0001845|GO:0005515|GO:0005776|GO:0005783|GO:0006914|GO:0009986|GO:0033554|GO:0043065|GO:0060244	sushi-repeat-containing protein [Source:MGI Symbol;Acc:MGI:1858306]
ENSMUSG00000051228	ENSMUSG00000051228	62.5	52	42	0	0	0	Nyx	236690	ENSMUSG00000051228	GO:0005515|GO:0005578|GO:0005622|GO:0007601|GO:0050896	nyctalopin [Source:MGI Symbol;Acc:MGI:2448607]
ENSMUSG00000031253	ENSMUSG00000031253	30	37.5385	44	0	0	0	Srpx2	68792	ENSMUSG00000031253	GO:0001525|GO:0005102|GO:0005515|GO:0005576|GO:0005737|GO:0015630|GO:0016337|GO:0042325|GO:0048870|GO:0090050	sushi-repeat-containing protein, X-linked 2 [Source:MGI Symbol;Acc:MGI:1916042]
ENSMUSG00000031354	ENSMUSG00000031354	0	0	0	0	0	0	Amelx	11704	ENSMUSG00000031354	GO:0005515|GO:0005578|GO:0005604|GO:0005737|GO:0005794|GO:0007155|GO:0007165|GO:0007275|GO:0007584|GO:0008083|GO:0008283|GO:0030139|GO:0030345|GO:0031012|GO:0034505|GO:0042475|GO:0042493|GO:0042802|GO:0043498|GO:0046848|GO:0051592	amelogenin X chromosome [Source:MGI Symbol;Acc:MGI:88005]

## Sheet: basement membrane subset 
BASEMENT MEMBRANES ENTITY LIST NORMALISED VALUES
ordered by normalised K111 (as in heatmaps)
Gene ID	UCLGNS1142-K106.alignments(raw)	UCLGNS1142-K111.alignments(raw)	UCLGNS1142-K37.alignments(raw)	UCLGNS1142-K106.alignments(normalized)	UCLGNS1142-K111.alignments(normalized)	UCLGNS1142-K37.alignments(normalized)	Gene Symbol	Ensembl ID	GO Accession	Description
ENSMUSG00000026193	48961.9	44516.9	46545.7	7.4083	7.25804	7.38672	Fn1	ENSMUSG00000026193	GO:0001525|GO:0005515|GO:0005576|GO:0005577|GO:0005578|GO:0005604|GO:0005615|GO:0005793|GO:0006953|GO:0007044|GO:0007155|GO:0007160|GO:0007161|GO:0008201|GO:0008360|GO:0010952|GO:0016324|GO:0016504|GO:0018149|GO:0031012|GO:0034446|GO:0042060	fibronectin 1 [Source:MGI Symbol;Acc:MGI:95566]
ENSMUSG00000031502	15010.8	15899.5	13364.2	5.98849	6.05852	5.87229	Col4a1	ENSMUSG00000031502	GO:0001525|GO:0005201|GO:0005515|GO:0005581|GO:0005587|GO:0005604|GO:0007528|GO:0030855|GO:0048407|GO:0071230	collagen, type IV, alpha 1 [Source:MGI Symbol;Acc:MGI:88454]
ENSMUSG00000041936	13985.3	15551.7	12777	5.44085	5.58106	5.36191	Agrn	ENSMUSG00000041936	GO:0001934|GO:0005509|GO:0005515|GO:0005576|GO:0005604|GO:0005605|GO:0005615|GO:0005796|GO:0007009|GO:0007213|GO:0007268|GO:0007416|GO:0007528|GO:0008582|GO:0009986|GO:0030548|GO:0031012|GO:0032314|GO:0043113|GO:0043236|GO:0043525|GO:0045202|GO:0045213|GO:0045944|GO:2000541	agrin [Source:MGI Symbol;Acc:MGI:87961]
ENSMUSG00000021806	7511.17	6912.02	6521.72	5.47089	5.338	5.31853	Nid2	ENSMUSG00000021806	GO:0005509|GO:0005515|GO:0005578|GO:0005604|GO:0007160|GO:0009986|GO:0031012	nidogen 2 [Source:MGI Symbol;Acc:MGI:1298229]
ENSMUSG00000031503	8003.61	8587.03	7303.04	5.12395	5.21251	5.04322	Col4a2	ENSMUSG00000031503	GO:0001525|GO:0005201|GO:0005515|GO:0005581|GO:0005587|GO:0005604|GO:0006351|GO:0016525|GO:0031012|GO:0071560	collagen, type IV, alpha 2 [Source:MGI Symbol;Acc:MGI:88455]
ENSMUSG00000026478	9255.26	9350.12	8440.61	5.01195	5.01371	4.93045	Lamc1	ENSMUSG00000026478	GO:0005201|GO:0005515|GO:0005604|GO:0005605|GO:0006461|GO:0007155|GO:0016477|GO:0022617|GO:0031012|GO:0031175|GO:0031581|GO:0034446|GO:0043208|GO:0043259	laminin, gamma 1 [Source:MGI Symbol;Acc:MGI:99914]
ENSMUSG00000002900	9336.18	9188.26	8870.67	4.76284	4.72685	4.74048	Lamb1	ENSMUSG00000002900	GO:0005178|GO:0005201|GO:0005515|GO:0005576|GO:0005578|GO:0005604|GO:0005605|GO:0005606|GO:0005607|GO:0005615|GO:0007155|GO:0007162|GO:0007566|GO:0007611|GO:0016477|GO:0019899|GO:0030335|GO:0031175|GO:0034446|GO:0042476|GO:0043208|GO:0043256|GO:0043257|GO:0043259|GO:0048471	laminin B1 [Source:MGI Symbol;Acc:MGI:96743]
ENSMUSG00000015647	7963.06	7965.87	6860.59	4.33379	4.32135	4.17023	Lama5	ENSMUSG00000015647	GO:0001658|GO:0001738|GO:0001755|GO:0001942|GO:0005102|GO:0005178|GO:0005515|GO:0005578|GO:0005604|GO:0005605|GO:0005606|GO:0005615|GO:0007155|GO:0007229|GO:0007517|GO:0009887|GO:0016331|GO:0016477|GO:0030155|GO:0030324|GO:0030334|GO:0031012|GO:0034446|GO:0042127|GO:0042384|GO:0042475|GO:0043259|GO:0045995|GO:0048754|GO:0060445|GO:0090002	laminin, alpha 5 [Source:MGI Symbol;Acc:MGI:105382]
ENSMUSG00000021614	9220.1	8749.27	9272.3	4.2005	4.11193	4.26007	Vcan	ENSMUSG00000021614	GO:0005509|GO:0005515|GO:0005540|GO:0005576|GO:0005578|GO:0005615|GO:0007155|GO:0007507|GO:0008347|GO:0030246|GO:0031012|GO:0031103	versican [Source:MGI Symbol;Acc:MGI:102889]
ENSMUSG00000028763	7576.33	8605.93	8294.38	3.93286	4.10374	4.11493	Hspg2	ENSMUSG00000028763	GO:0001958|GO:0002062|GO:0005509|GO:0005515|GO:0005578|GO:0005604|GO:0005605|GO:0005615|GO:0007420|GO:0008022|GO:0008104|GO:0030198|GO:0031012|GO:0048704|GO:0048738|GO:0060351	perlecan (heparan sulfate proteoglycan 2) [Source:MGI Symbol;Acc:MGI:96257]
ENSMUSG00000005397	2752.25	2896	3255.1	3.71454	3.77504	4.00806	Nid1	ENSMUSG00000005397	GO:0003674|GO:0005509|GO:0005515|GO:0005518|GO:0005575|GO:0005578|GO:0005604|GO:0005605|GO:0007160|GO:0008150|GO:0010811|GO:0030198|GO:0031012|GO:0032836|GO:0043237|GO:0050840|GO:0071944	nidogen 1 [Source:MGI Symbol;Acc:MGI:97342]
ENSMUSG00000032796	3704.26	3825.97	3292.41	3.48844	3.52212	3.36983	Lama1	ENSMUSG00000032796	GO:0002011|GO:0005102|GO:0005201|GO:0005515|GO:0005578|GO:0005604|GO:0005605|GO:0005606|GO:0005608|GO:0005615|GO:0005911|GO:0007155|GO:0007166|GO:0009888|GO:0030155|GO:0030334|GO:0031012|GO:0031175|GO:0043208|GO:0043256|GO:0045198|GO:0045995|GO:0060041|GO:0060441|GO:0060445|GO:0061304	laminin, alpha 1 [Source:MGI Symbol;Acc:MGI:99892]
ENSMUSG00000052911	1644.93	1705.5	1760.79	3.07634	3.11556	3.22597	Lamb2	ENSMUSG00000052911	GO:0000904|GO:0005178|GO:0005515|GO:0005604|GO:0005605|GO:0005608|GO:0007155|GO:0007411|GO:0007528|GO:0007601|GO:0014002|GO:0014044|GO:0031012|GO:0031175|GO:0043256|GO:0045202|GO:0048677|GO:0050808|GO:0060041|GO:0072249|GO:0072274	laminin, beta 2 [Source:MGI Symbol;Acc:MGI:99916]
ENSMUSG00000031274	1805.76	1858.55	1582.5	2.95448	2.98311	2.81551	Col4a5	ENSMUSG00000031274	GO:0005201|GO:0005581|GO:0005587|GO:0005604|GO:0005605|GO:0007528|GO:0031594	collagen, type IV, alpha 5 [Source:MGI Symbol;Acc:MGI:88456]
ENSMUSG00000031273	1149.64	1179.32	1031.6	2.05597	2.07979	1.9511	Col4a6	ENSMUSG00000031273	GO:0005198|GO:0005201|GO:0005581|GO:0005587|GO:0005604|GO:0030198|GO:0071230	collagen, type IV, alpha 6 [Source:MGI Symbol;Acc:MGI:2152695]
