# Supplementary material for: Integrin-Mediated Focal Anchorage Drives Epithelial Zippering during Mouse Neural Tube Closure
Source: Dev Cell. 2020 Feb 10;52(3):321–334.e6. doi: 10.1016/j.devcel.2020.01.012 (PMC7008250; doi:10.1016/j.devcel.2020.01.012)
Supplement: Table S2. Raw and Normalized values from RNA-Seq, Related to Figure 2 — Includes all the integrin subunits. [file mmc3.xlsx]

## Sheet: integrins complete
INTEGRINS ENTITY LIST COMPLETE: 29 GENES_NO CUTOFF
ordered by average values while in heatmaps is according k111 normalised
Gene ID	Ensembl ID integrin entry list	UCLGNS1142-K106.alignments(raw)	UCLGNS1142-K111.alignments(raw)	UCLGNS1142-K37.alignments(raw)	UCLGNS1142-K106.alignments(normalized)	UCLGNS1142-K111.alignments(normalized)	UCLGNS1142-K37.alignments(normalized)	average	Gene Symbol	Comments	Entrez ID	Ensembl ID	GO Accession	Description
ENSMUSG00000025809	ENSMUSG00000025809	9145.62	8941.31	10361.7	6.01407	5.96852	6.2456	6.07606	Itgb1	shared subunit	16412	ENSMUSG00000025809	GO:0000082|GO:0001669|GO:0001701|GO:0001708|GO:0001894|GO:0001948|GO:0001968|GO:0002020|GO:0002042|GO:0003779|GO:0004872|GO:0005102|GO:0005178|GO:0005515|GO:0005518|GO:0005604|GO:0005886|GO:0005911|GO:0005912|GO:0005925|GO:0006874|GO:0007155|GO:0007159|GO:0007160|GO:0007161|GO:0007229|GO:0007275|GO:0008277|GO:0008284|GO:0008285|GO:0008305|GO:0008354|GO:0009897|GO:0009986|GO:0010811|GO:0010976|GO:…	integrin beta 1 (fibronectin receptor beta) [Source:MGI Symbol;Acc:MGI:96610]
ENSMUSG00000022817	ENSMUSG00000022817	4603.77	4858.4	4339.08	5.30341	5.36812	5.26941	5.31365	Itgb5		16419	ENSMUSG00000022817	GO:0004872|GO:0005102|GO:0005178|GO:0005515|GO:0005925|GO:0007155|GO:0007160|GO:0007229|GO:0007275|GO:0008305|GO:0016020|GO:0031252	integrin beta 5 [Source:MGI Symbol;Acc:MGI:96614]
ENSMUSG00000000555	ENSMUSG00000000555	4540.29	4573.71	4226.67	4.9021	4.89972	4.85026	4.88403	Itga5		16402	ENSMUSG00000000555	GO:0005178|GO:0005515|GO:0005911|GO:0005925|GO:0007044|GO:0007157|GO:0007159|GO:0007229|GO:0007613|GO:0008305|GO:0009897|GO:0009986|GO:0032587|GO:0033631|GO:0035313|GO:0045202|GO:0050731|GO:2000811	integrin alpha 5 (fibronectin receptor alpha) [Source:MGI Symbol;Acc:MGI:96604]
ENSMUSG00000001507	ENSMUSG00000001507	2734.54	3026.97	3057.16	3.78772	3.92134	4.00004	3.90303	Itga3		16400	ENSMUSG00000001507	GO:0001764|GO:0005515|GO:0005886|GO:0007155|GO:0007229|GO:0007613|GO:0008305|GO:0009986|GO:0016323|GO:0045202	integrin alpha 3 [Source:MGI Symbol;Acc:MGI:96602]
ENSMUSG00000027111	ENSMUSG00000027111	3270.09	3255.44	2710.18	3.38531	3.36588	3.1658	3.30567	Itga6		16403	ENSMUSG00000027111	GO:0005178|GO:0005604|GO:0005886|GO:0005913|GO:0007160|GO:0007229|GO:0008305|GO:0009897|GO:0009925|GO:0009986|GO:0010811|GO:0016323|GO:0016337|GO:0022409|GO:0030056|GO:0030175|GO:0031668|GO:0033627|GO:0034676|GO:0042475|GO:0043236|GO:0045178|GO:0046847|GO:0050873|GO:0050900|GO:0071407	integrin alpha 6 [Source:MGI Symbol;Acc:MGI:96605]
ENSMUSG00000039115	ENSMUSG00000039115	1995.9	2083.34	1385.15	2.90378	2.95269	2.42821	2.76156	Itga9	leukocyte receptor	104099	ENSMUSG00000039115	GO:0005518|GO:0007155|GO:0007229|GO:0009925|GO:0030593|GO:0034679|GO:0042060|GO:0043236	integrin alpha 9 [Source:MGI Symbol;Acc:MGI:104756]
ENSMUSG00000062352	ENSMUSG00000062352	559.471	600.931	546.11	2.28043	2.37061	2.29699	2.31601	Itgb1bp1		16413	ENSMUSG00000062352	GO:0001726|GO:0005515|GO:0005829|GO:0007160|GO:0030027	integrin beta 1 binding protein 1 [Source:MGI Symbol;Acc:MGI:1306802]
ENSMUSG00000027087	ENSMUSG00000027087	1202.97	1559.72	1547.06	1.69105	2.05278	2.10541	1.94975	Itgav		16410	ENSMUSG00000027087	GO:0001525|GO:0001568|GO:0001846|GO:0005080|GO:0005245|GO:0005515|GO:0005886|GO:0006954|GO:0007155|GO:0007160|GO:0007229|GO:0008284|GO:0008305|GO:0009566|GO:0009897|GO:0009986|GO:0010745|GO:0010888|GO:0016020|GO:0030335|GO:0031994|GO:0032369|GO:0032490|GO:0033690|GO:0034683|GO:0035262|GO:0035867|GO:0042110|GO:0043066|GO:0043277|GO:0043542|GO:0045124|GO:0045715|GO:0045785|GO:0046982|GO:0048041|GO:…	integrin alpha V [Source:MGI Symbol;Acc:MGI:96608]
ENSMUSG00000034664	ENSMUSG00000034664	205.735	187.065	294.038	0.121457	0	0.6881	0.269853	Itga2b		16399	ENSMUSG00000034664	GO:0005515|GO:0005925|GO:0007160|GO:0007229|GO:0008305|GO:0009897|GO:0042802|GO:0050840	integrin alpha 2b [Source:MGI Symbol;Acc:MGI:96601]
ENSMUSG00000020689	ENSMUSG00000020689	265.61	154.05	254	0.376332	0	0.363281	0.246538	Itgb3		16416	ENSMUSG00000020689	GO:0004872|GO:0005102|GO:0005178|GO:0005515|GO:0007044|GO:0007155|GO:0007160|GO:0007229|GO:0007275|GO:0008305|GO:0009897|GO:0016020|GO:0030334|GO:0030335|GO:0033690|GO:0034679|GO:0045672|GO:0045780|GO:0048858|GO:0071133	integrin beta 3 [Source:MGI Symbol;Acc:MGI:96612]
ENSMUSG00000025321	ENSMUSG00000025321	395.146	391.842	431.836	0.0432209	0.0181538	0.222745	0.0947066	Itgb8		320910	ENSMUSG00000025321	GO:0001573|GO:0004872|GO:0005102|GO:0007160|GO:0007229|GO:0007275|GO:0008305|GO:0016020	integrin beta 8 [Source:MGI Symbol;Acc:MGI:1338035]
ENSMUSG00000031312	ENSMUSG00000031312	57.9989	64.1203	65.3821	0	0.0266879	0.119184	0.048624	Itgb1bp2		26549	ENSMUSG00000031312	GO:0005178|GO:0005509|GO:0008270|GO:0017124|GO:0030018	integrin beta 1 binding protein 2 [Source:MGI Symbol;Acc:MGI:1353420]
ENSMUSG00000026768	ENSMUSG00000026768	274	244.141	215.5	0.119806	0	0	0.0399355	Itga8		241226	ENSMUSG00000026768	GO:0001656|GO:0007155|GO:0007229|GO:0007399|GO:0007613|GO:0008305|GO:0030030|GO:0030198|GO:0030511|GO:0042472|GO:0045177|GO:0045184|GO:0048745|GO:2000721	integrin alpha 8 [Source:MGI Symbol;Acc:MGI:109442]
ENSMUSG00000026971	ENSMUSG00000026971	2	0	6.10526	0	0	0	0	Itgb6		16420	ENSMUSG00000026971	GO:0004872|GO:0005102|GO:0005178|GO:0006954|GO:0007155|GO:0007160|GO:0007229|GO:0007275|GO:0008305|GO:0016020	integrin beta 6 [Source:MGI Symbol;Acc:MGI:96615]
ENSMUSG00000027009	ENSMUSG00000027009	142.283	144.95	161.07	0	0	0	0	Itga4		16401	ENSMUSG00000027009	GO:0001968|GO:0001974|GO:0005515|GO:0007155|GO:0007157|GO:0007159|GO:0007229|GO:0007507|GO:0008305|GO:0009897|GO:0009986|GO:0016477|GO:0060324|GO:0060710	integrin alpha 4 [Source:MGI Symbol;Acc:MGI:96603]
ENSMUSG00000090210	ENSMUSG00000090210	112.715	124.893	82.2995	0	0	0	0	Itga10		213119	ENSMUSG00000090210	GO:0005515|GO:0007155|GO:0007229|GO:0008305	integrin, alpha 10 [Source:MGI Symbol;Acc:MGI:2153482]
ENSMUSG00000030830	ENSMUSG00000030830	16	14	18	0	0	0	0	Itgal		16408	ENSMUSG00000030830	GO:0001772|GO:0002291|GO:0005515|GO:0007157|GO:0007159|GO:0007166|GO:0007229|GO:0008305|GO:0009897|GO:0022407|GO:0022409|GO:0042102|GO:0046982|GO:0050798|GO:0050839|GO:0050850	integrin alpha L [Source:MGI Symbol;Acc:MGI:96606]
ENSMUSG00000030786	ENSMUSG00000030786	3.05	2.75	2.83333	0	0	0	0	Itgam		16409	ENSMUSG00000030786	GO:0001846|GO:0001948|GO:0003735|GO:0005515|GO:0005622|GO:0005634|GO:0005840|GO:0006412|GO:0007155|GO:0007159|GO:0007229|GO:0008201|GO:0008305|GO:0009897|GO:0009986|GO:0014005|GO:0016021|GO:0016337|GO:0030593|GO:0043395|GO:0045123|GO:0050798	integrin alpha M [Source:MGI Symbol;Acc:MGI:96607]
ENSMUSG00000030789	ENSMUSG00000030789	0	0	2	0	0	0	0	Itgax		16411	ENSMUSG00000030789	GO:0005515|GO:0007155|GO:0007229|GO:0008305|GO:0009897|GO:0051607	integrin alpha X [Source:MGI Symbol;Acc:MGI:96609]
ENSMUSG00000070369	ENSMUSG00000070369	0	0	0	0	0	0	0	Itgad		381924	ENSMUSG00000070369	GO:0005515|GO:0007155|GO:0007229|GO:0008305|GO:0016021|GO:0046982|GO:0050798	integrin, alpha D [Source:MGI Symbol;Acc:MGI:3578624]
ENSMUSG00000032243	ENSMUSG00000032243	20	45.1875	27.9581	0	0	0	0	Itga11		319480	ENSMUSG00000032243	GO:0005515	integrin alpha 11 [Source:MGI Symbol;Acc:MGI:2442114]
ENSMUSG00000000290	ENSMUSG00000000290	0	4	9	0	0	0	0	Itgb2		16414	ENSMUSG00000000290	GO:0004872|GO:0005102|GO:0007155|GO:0007160|GO:0007229|GO:0007275|GO:0008305|GO:0009986|GO:0016020|GO:0016337|GO:0030593|GO:0045121|GO:0045123|GO:0050798	integrin beta 2 [Source:MGI Symbol;Acc:MGI:96611]
ENSMUSG00000025348	ENSMUSG00000025348	29	12	28	0	0	0	0	Itga7		16404	ENSMUSG00000025348	GO:0005178|GO:0005515|GO:0005737|GO:0007155|GO:0007229|GO:0007519|GO:0008305|GO:0009986|GO:0016477|GO:0043236|GO:0046982|GO:0048514|GO:0050839	integrin alpha 7 [Source:MGI Symbol;Acc:MGI:102700]
ENSMUSG00000005947	ENSMUSG00000005947	33.5654	21.8909	33.7945	0	0	0	0	Itgae		16407	ENSMUSG00000005947	GO:0005515|GO:0007155|GO:0007229|GO:0008305|GO:0009897	integrin alpha E, epithelial-associated [Source:MGI Symbol;Acc:MGI:1298377]
ENSMUSG00000020758	ENSMUSG00000020758	75.5012	103.815	66.0106	0	0	0	0	Itgb4		192897	ENSMUSG00000020758	GO:0004872|GO:0005102|GO:0005515|GO:0005604|GO:0005886|GO:0007154|GO:0007155|GO:0007160|GO:0007229|GO:0007275|GO:0008305|GO:0009611|GO:0009925|GO:0009986|GO:0016020|GO:0016021|GO:0030056|GO:0031252|GO:0031581|GO:0046847|GO:0048870	integrin beta 4 [Source:MGI Symbol;Acc:MGI:96613]
ENSMUSG00000015533	ENSMUSG00000015533	38	59.5705	38	0	0	0	0	Itga2		16398	ENSMUSG00000015533	GO:0005515|GO:0005886|GO:0007155|GO:0007229|GO:0008305|GO:0009897|GO:0009986|GO:0045178	integrin alpha 2 [Source:MGI Symbol;Acc:MGI:96600]
ENSMUSG00000042284	ENSMUSG00000042284	173.317	167	188.308	0	0	0	0	Itga1		109700	ENSMUSG00000042284	GO:0000187|GO:0001669|GO:0005178|GO:0005515|GO:0005518|GO:0005886|GO:0007155|GO:0007229|GO:0008305|GO:0009897|GO:0016020|GO:0030593|GO:0042311|GO:0043005|GO:0043204|GO:0043525|GO:0045121|GO:0045123|GO:0045178|GO:0046982|GO:0048812|GO:0060326	integrin alpha 1 [Source:MGI Symbol;Acc:MGI:96599]
ENSMUSG00000001281	ENSMUSG00000001281	28	23.0263	35	0	0	0	0	Itgb7		16421	ENSMUSG00000001281	GO:0004872|GO:0005102|GO:0007155|GO:0007160|GO:0007229|GO:0007275|GO:0008305|GO:0016020|GO:0050900	integrin beta 7 [Source:MGI Symbol;Acc:MGI:96616]
ENSMUSG00000000157	ENSMUSG00000000157	18.5055	7.5609	11.7561	0	0	0	0	Itgb2l		16415	ENSMUSG00000000157	GO:0001948|GO:0004872|GO:0005102|GO:0006954|GO:0007159|GO:0007160|GO:0007229|GO:0007275|GO:0008305|GO:0016020|GO:0019901|GO:0030593|GO:0050730	integrin beta 2-like [Source:MGI Symbol;Acc:MGI:1277979]
	COLLAGEN IV RECEPTORS
	LAMININS RECEPTORS
	FIBRONECTIN RECEPTORS
	threshold 1.5 on normalised values. Everything below that value means is not significantly expressed

## Sheet: integrins cutoff 1.5 heatmap
INTEGRINS ENTITY LIST CUTOFF 1.5 IN NORMALISED VALUES
ordered by normalised K111 (as in heatmaps)
Gene ID	Number Passed	UCLGNS1142-K106.alignments(raw)	UCLGNS1142-K111.alignments(raw)	UCLGNS1142-K37.alignments(raw)	UCLGNS1142-K106.alignments(normalized)	UCLGNS1142-K111.alignments(normalized)	UCLGNS1142-K37.alignments(normalized)	average	Gene Symbol	Aliases	Entrez ID	Ensembl ID	GO Accession	Description
ENSMUSG00000025809	1	9145.62	8941.31	10361.7	6.01407	5.96852	6.2456	6.07606	Itgb1		16412	ENSMUSG00000025809	GO:0000082|GO:0001669|GO:0001701|GO:0001708|GO:0001894|GO:0001948|GO:0001968|GO:0002020|GO:0002042|GO:0003779|GO:0004872|GO:0005102|GO:0005178|GO:0005515|GO:0005518|GO:0005604|GO:0005886|GO:0005911|GO:0005912|GO:0005925|GO:0006874|GO:0007155|GO:0007159|GO:0007160|GO:0007161|GO:0007229|GO:0007275|GO:0008277|GO:0008284|GO:0008285|GO:0008305|GO:0008354|GO:0009897|GO:0009986|GO:0010811|GO:0010976|GO:…	integrin beta 1 (fibronectin receptor beta) [Source:MGI Symbol;Acc:MGI:96610]
ENSMUSG00000022817	1	4603.77	4858.4	4339.08	5.30341	5.36812	5.26941	5.31365	Itgb5		16419	ENSMUSG00000022817	GO:0004872|GO:0005102|GO:0005178|GO:0005515|GO:0005925|GO:0007155|GO:0007160|GO:0007229|GO:0007275|GO:0008305|GO:0016020|GO:0031252	integrin beta 5 [Source:MGI Symbol;Acc:MGI:96614]
ENSMUSG00000000555	1	4540.29	4573.71	4226.67	4.9021	4.89972	4.85026	4.88403	Itga5		16402	ENSMUSG00000000555	GO:0005178|GO:0005515|GO:0005911|GO:0005925|GO:0007044|GO:0007157|GO:0007159|GO:0007229|GO:0007613|GO:0008305|GO:0009897|GO:0009986|GO:0032587|GO:0033631|GO:0035313|GO:0045202|GO:0050731|GO:2000811	integrin alpha 5 (fibronectin receptor alpha) [Source:MGI Symbol;Acc:MGI:96604]
ENSMUSG00000001507	1	2734.54	3026.97	3057.16	3.78772	3.92134	4.00004	3.90303	Itga3		16400	ENSMUSG00000001507	GO:0001764|GO:0005515|GO:0005886|GO:0007155|GO:0007229|GO:0007613|GO:0008305|GO:0009986|GO:0016323|GO:0045202	integrin alpha 3 [Source:MGI Symbol;Acc:MGI:96602]
ENSMUSG00000027111	1	3270.09	3255.44	2710.18	3.38531	3.36588	3.1658	3.30567	Itga6		16403	ENSMUSG00000027111	GO:0005178|GO:0005604|GO:0005886|GO:0005913|GO:0007160|GO:0007229|GO:0008305|GO:0009897|GO:0009925|GO:0009986|GO:0010811|GO:0016323|GO:0016337|GO:0022409|GO:0030056|GO:0030175|GO:0031668|GO:0033627|GO:0034676|GO:0042475|GO:0043236|GO:0045178|GO:0046847|GO:0050873|GO:0050900|GO:0071407	integrin alpha 6 [Source:MGI Symbol;Acc:MGI:96605]
ENSMUSG00000039115	1	1995.9	2083.34	1385.15	2.90378	2.95269	2.42821	2.76156	Itga9		104099	ENSMUSG00000039115	GO:0005518|GO:0007155|GO:0007229|GO:0009925|GO:0030593|GO:0034679|GO:0042060|GO:0043236	integrin alpha 9 [Source:MGI Symbol;Acc:MGI:104756]
ENSMUSG00000027087	1	1202.97	1559.72	1547.06	1.69105	2.05278	2.10541	1.94975	Itgav		16410	ENSMUSG00000027087	GO:0001525|GO:0001568|GO:0001846|GO:0005080|GO:0005245|GO:0005515|GO:0005886|GO:0006954|GO:0007155|GO:0007160|GO:0007229|GO:0008284|GO:0008305|GO:0009566|GO:0009897|GO:0009986|GO:0010745|GO:0010888|GO:0016020|GO:0030335|GO:0031994|GO:0032369|GO:0032490|GO:0033690|GO:0034683|GO:0035262|GO:0035867|GO:0042110|GO:0043066|GO:0043277|GO:0043542|GO:0045124|GO:0045715|GO:0045785|GO:0046982|GO:0048041|GO:…	integrin alpha V [Source:MGI Symbol;Acc:MGI:96608]
